# Supplementary material for: Job demands, job resources and postdoctoral job satisfaction: An empirical study based on the data from 2020 Nature global postdoctoral survey
Source: PLoS One. 2023 Nov 10;18(11):e0293653. doi: 10.1371/journal.pone.0293653 (PMC10637652; doi:10.1371/journal.pone.0293653)
Supplement: S1 Data — (XLSX) [file pone.0293653.s001.xlsx]

## Sheet: data
What is your gender?	Which of the following best describes the field you work in? If you’re currently seeking work, please specify the field you specialise in.	Have you ever moved from the country/region where you completed your PhD to undertake a postdoc?	How many years have you been employed as a postdoc?	How many postdocs have you done since finishing your PhD?	In the past year, have you ever: Worked overnight in the lab	Thinking about your current postdoc, how satisfied are you with the following? Work/life balance	Thinking about your current postdoc, how satisfied are you with the following? Salary / compensation	Thinking about your current postdoc, how satisfied are you with the following? Career advancement opportunities	Thinking about your current postdoc, how satisfied are you with the following? Job security	Thinking about your current postdoc, how satisfied are you with the following? Access to workplace-sponsored training and seminars	Thinking about your current postdoc, how satisfied are you with the following? Feeling safe in the work environment / workplace	Thinking about your current postdoc, how satisfied are you with the following? Amount of guidance from and communication with supervisor/PI	Thinking about your current postdoc, how satisfied are you with the following? Relationship with colleagues	To what extent do you agree or disagree with the following statements? My university supports good work/life balance	To what extent do you agree or disagree with the following statements? Mental health and wellbeing services in my university are tailored and appropriate to the needs of postdocs	Thinking about your current postdoc, how satisfied are you with the following? Recognition for achievements	Thinking about your current postdoc, how satisfied are you with the following? Organisation’s commitment to a diverse and inclusive workplace	Thinking about your current postdoc, how satisfied are you with the following? My degree of independence	Have you sought or received professional help for depression or anxiety related to your work?	Do you plan to leave your current postdoc in the next 6-12 months?	Do you plan to leave your current postdoc in the next 6-12 months?	Thinking about your current postdoc, how satisfied are you with the following? My interest in the work	Thinking about your current postdoc, how satisfied are you with the following? Personal sense of accomplishment	How satisfied are you in your current postdoc?
Male	Biomedical and clinical sciences (e.g. cellular, developmental, genomic, molecular, physiology)	No	1-2 years	1	3	3	6	2	7	2	7	5	6	5	4	3	3	6	1	2	1	6	4	6
Female	Biomedical and clinical sciences (e.g. cellular, developmental, genomic, molecular, physiology)	No	6-10 years	2 to 3	5	5	5	3	2	5	6	2	3	3	6	4	6	4	1	1	3	6	5	3
Male	Other science-related field	Yes	3-5 years	2 to 3	1	2	5	4	5	4	6	6	5	4	5	5	4	4	3	1	2	6	4	6
Female	Biomedical and clinical sciences (e.g. cellular, developmental, genomic, molecular, physiology)	Yes	6-10 years	2 to 3	1	1	5	1	2	6	6	6	6	6	3	6	5	6	1	1	2	7	5	6
Male	Biomedical and clinical sciences (e.g. cellular, developmental, genomic, molecular, physiology)	No	6-10 years	1	2	5	3	1	1	1	1	1	4	1	1	1	1	1	2	2	3	7	7	1
Female	Ecology and evolution	Yes	Less than 1 year	None	2	3	3	2	3	2	2	5	6	3	2	5	2	6	1	3	2	6	6	5
Female	Biomedical and clinical sciences (e.g. cellular, developmental, genomic, molecular, physiology)	No	3-5 years	2 to 3	6	6	4	1	1	4	6	7	4	1	1	4	4	1	2	2	2	1	1	1
Female	Biomedical and clinical sciences (e.g. cellular, developmental, genomic, molecular, physiology)	No	1-2 years	1	1	1	2	2	1	6	6	5	6	5	3	5	6	6	3	3	3	6	5	4
Male	Biomedical and clinical sciences (e.g. cellular, developmental, genomic, molecular, physiology)	No	6-10 years	1	2	5	5	4	3	7	4	5	4	2	3	6	3	5	2	3	3	6	4	5
Male	Geology and environmental science	No	1-2 years	1	1	3	6	5	4	5	4	5	4	5	6	6	1	6	1	2	2	7	5	5
Female	Biomedical and clinical sciences (e.g. cellular, developmental, genomic, molecular, physiology)	No	6-10 years	1	4	5	2	3	2	7	4	5	7	2	4	5	7	6	1	3	1	6	6	6
Male	Chemistry	Yes	3-5 years	1	4	3	5	6	5	4	7	6	6	4	4	6	5	6	2	3	1	7	6	6
Female	Biomedical and clinical sciences (e.g. cellular, developmental, genomic, molecular, physiology)	No	1-2 years	1	1	4	5	3	3	5	3	2	3	4	3	2	3	2	1	2	3	3	3	3
Female	Biomedical and clinical sciences (e.g. cellular, developmental, genomic, molecular, physiology)	Yes	3-5 years	1	5	6	1	1	1	1	7	1	7	4	1	1	1	4	3	2	3	4	7	4
Female	Biomedical and clinical sciences (e.g. cellular, developmental, genomic, molecular, physiology)	Yes	Less than 1 year	None	1	1	2	4	6	3	6	7	5	4	4	6	6	5	1	2	2	4	5	7
Female	Health care	No	3-5 years	None	1	5	3	1	1	5	6	5	6	3	2	4	3	5	3	3	2	6	3	5
Female	Biomedical and clinical sciences (e.g. cellular, developmental, genomic, molecular, physiology)	No	1-2 years	1	1	5	3	3	3	4	4	3	5	4	3	4	3	6	2	1	2	7	3	6
Female	Agriculture and food	No	3-5 years	1	1	3	5	1	7	7	7	7	3	3	3	7	7	6	3	3	2	3	2	6
Female	Biomedical and clinical sciences (e.g. cellular, developmental, genomic, molecular, physiology)	No	6-10 years	2 to 3	3	1	6	6	6	6	6	5	6	4	3	6	6	6	2	1	2	6	5	2
Male	Chemistry	No	1-2 years	1	2	4	6	4	4	3	7	5	5	1	2	3	4	5	2	3	2	6	7	5
Female	Biomedical and clinical sciences (e.g. cellular, developmental, genomic, molecular, physiology)	Yes	3-5 years	1	1	1	4	5	4	6	6	5	4	6	4	4	5	5	1	3	2	6	5	6
Female	Biomedical and clinical sciences (e.g. cellular, developmental, genomic, molecular, physiology)	Yes	3-5 years	1	1	4	3	3	4	6	6	4	5	3	3	6	6	7	2	2	1	6	6	3
Male	Biomedical and clinical sciences (e.g. cellular, developmental, genomic, molecular, physiology)	Yes	1-2 years	1	1	6	6	1	1	1	1	5	6	1	1	4	1	7	1	1	2	6	3	4
Female	Biomedical and clinical sciences (e.g. cellular, developmental, genomic, molecular, physiology)	No	6-10 years	1	3	2	6	4	4	5	7	5	6	5	4	5	6	5	3	1	2	7	6	6
Male	Engineering	Yes	Less than 1 year	1	5	3	2	3	1	5	3	5	5	6	4	2	6	5	1	3	2	7	6	4
Male	Engineering	Yes	3-5 years	2 to 3	1	5	2	1	2	1	2	2	2	2	1	1	6	3	2	1	2	3	1	2
Female	Biomedical and clinical sciences (e.g. cellular, developmental, genomic, molecular, physiology)	No	3-5 years	1	1	5	4	1	1	2	5	1	3	2	1	2	4	3	2	3	3	5	4	2
Female	Health care	Yes	1-2 years	None	1	6	1	2	4	7	7	5	5	4	4	2	1	6	1	1	2	6	4	1
Female	Biomedical and clinical sciences (e.g. cellular, developmental, genomic, molecular, physiology)	No	3-5 years	1	4	4	3	3	2	4	6	5	4	1	2	4	6	5	2	3	2	3	5	3
Female	Biomedical and clinical sciences (e.g. cellular, developmental, genomic, molecular, physiology)	No	6-10 years	2 to 3	1	3	6	2	2	4	3	3	5	5	3	2	3	2	1	1	2	7	5	5
Female	Biomedical and clinical sciences (e.g. cellular, developmental, genomic, molecular, physiology)	No	1-2 years	None	1	5	3	5	6	6	5	6	7	2	4	3	4	5	3	1	1	7	2	6
Female	Biomedical and clinical sciences (e.g. cellular, developmental, genomic, molecular, physiology)	Yes	1-2 years	1	1	6	3	1	1	5	3	6	4	2	6	3	3	5	3	3	3	5	5	3
I’d prefer not to say	Social sciences	No	3-5 years	1	1	3	3	3	1	7	1	4	4	4	1	1	1	6	3	3	1	5	5	6
Female	Biomedical and clinical sciences (e.g. cellular, developmental, genomic, molecular, physiology)	Yes	11-20 years	1	3	2	1	1	2	1	5	6	1	4	1	5	5	5	2	3	2	5	5	6
Female	Social sciences	No	3-5 years	1	1	6	2	4	1	6	1	1	4	1	3	1	1	5	2	3	3	3	1	3
Male	Biomedical and clinical sciences (e.g. cellular, developmental, genomic, molecular, physiology)	No	Less than 1 year	None	2	2	4	4	4	5	6	7	5	6	5	6	6	5	1	1	2	5	5	5
Female	Biomedical and clinical sciences (e.g. cellular, developmental, genomic, molecular, physiology)	Yes	11-20 years	4 to 5	1	4	2	1	3	3	6	5	5	3	1	5	6	6	3	2	3	6	6	4
Female	Social sciences	No	3-5 years	1	1	5	3	3	3	5	6	5	5	3	2	3	6	5	2	2	3	4	5	2
Female	Physics	Yes	3-5 years	2 to 3	6	6	4	1	1	1	1	1	4	1	1	1	1	6	3	3	3	7	7	1
Female	Agriculture and food	Yes	6-10 years	2 to 3	3	6	4	1	1	4	5	1	5	1	3	1	4	5	1	3	2	6	5	2
Female	Biomedical and clinical sciences (e.g. cellular, developmental, genomic, molecular, physiology)	Yes	6-10 years	4 to 5	2	6	7	1	1	4	7	4	4	3	3	2	1	4	1	3	2	3	2	3
Female	Biomedical and clinical sciences (e.g. cellular, developmental, genomic, molecular, physiology)	Yes	1-2 years	1	1	4	4	4	2	4	7	6	7	1	1	7	7	7	3	1	1	7	7	7
Female	Physics	No	6-10 years	2 to 3	3	3	2	2	1	6	2	2	6	4	3	3	1	4	2	1	3	6	6	3
Female	Biomedical and clinical sciences (e.g. cellular, developmental, genomic, molecular, physiology)	No	3-5 years	1	1	3	2	5	3	5	7	5	6	4	3	6	4	7	3	3	2	5	4	5
Male	Engineering	No	6-10 years	4 to 5	2	3	1	1	1	4	4	3	4	4	4	3	5	3	1	3	3	4	4	2
Female	Biomedical and clinical sciences (e.g. cellular, developmental, genomic, molecular, physiology)	Yes	1-2 years	2 to 3	1	3	2	1	2	1	3	4	3	3	2	3	5	6	1	1	2	6	5	4
Male	Computer science and mathematics	Yes	1-2 years	2 to 3	1	3	5	4	2	6	6	3	4	4	4	3	4	3	3	2	3	5	3	4
Female	Chemistry	No	3-5 years	2 to 3	2	3	6	4	1	7	6	5	6	6	4	4	6	6	1	1	3	7	6	7
Male	Biomedical and clinical sciences (e.g. cellular, developmental, genomic, molecular, physiology)	Yes	1-2 years	None	1	4	5	4	4	3	5	5	5	5	6	5	5	5	1	1	3	5	3	5
Female	Biomedical and clinical sciences (e.g. cellular, developmental, genomic, molecular, physiology)	No	1-2 years	1	1	1	1	1	1	6	7	7	7	1	4	4	7	7	1	3	3	7	6	2
Female	Social sciences	Yes	3-5 years	1	2	4	3	1	1	4	4	2	6	4	3	2	3	5	2	3	3	6	6	3
Female	Biomedical and clinical sciences (e.g. cellular, developmental, genomic, molecular, physiology)	No	6-10 years	2 to 3	2	4	5	4	7	4	7	6	7	3	4	7	3	7	2	3	2	6	6	6
Female	Biomedical and clinical sciences (e.g. cellular, developmental, genomic, molecular, physiology)	No	3-5 years	2 to 3	3	4	3	7	3	6	6	5	4	4	1	4	5	6	3	2	1	7	5	6
Female	Biomedical and clinical sciences (e.g. cellular, developmental, genomic, molecular, physiology)	No	Less than 1 year	1	1	4	5	5	5	5	5	3	7	4	4	4	5	5	1	3	2	6	5	5
Female	Astronomy and planetary science	No	6-10 years	2 to 3	4	6	3	1	1	3	2	4	3	4	2	2	4	6	3	3	2	6	6	5
Female	Biomedical and clinical sciences (e.g. cellular, developmental, genomic, molecular, physiology)	Yes	1-2 years	1	2	7	5	6	4	7	7	7	5	4	4	7	7	7	3	3	2	6	7	5
Male	Biomedical and clinical sciences (e.g. cellular, developmental, genomic, molecular, physiology)	Yes	Less than 1 year	None	1	4	3	6	5	6	7	3	3	3	5	3	3	7	1	1	3	6	5	5
Female	Biomedical and clinical sciences (e.g. cellular, developmental, genomic, molecular, physiology)	No	3-5 years	1	1	3	5	6	4	5	6	6	6	7	6	7	4	7	1	1	1	7	6	6
Female	Biomedical and clinical sciences (e.g. cellular, developmental, genomic, molecular, physiology)	No	6-10 years	2 to 3	4	3	3	1	1	1	6	1	6	4	4	4	4	6	3	3	3	7	6	2
Female	Agriculture and food	No	1-2 years	2 to 3	5	3	4	6	4	6	6	6	5	4	4	6	4	7	2	2	3	6	6	5
Female	Biomedical and clinical sciences (e.g. cellular, developmental, genomic, molecular, physiology)	Yes	1-2 years	None	1	3	3	6	2	4	6	7	5	4	1	6	4	6	3	1	1	5	5	7
Male	Biomedical and clinical sciences (e.g. cellular, developmental, genomic, molecular, physiology)	Yes	3-5 years	1	1	5	2	1	1	1	4	4	6	1	1	1	1	3	1	3	3	2	1	2
Female	Physics	No	6-10 years	2 to 3	2	4	6	1	1	2	1	1	4	1	1	4	1	7	3	3	3	5	5	3
Male	Ecology and evolution	No	3-5 years	1	1	2	6	6	7	7	7	6	6	7	7	5	7	7	3	3	1	7	6	7
Male	Chemistry	No	3-5 years	1	1	6	1	1	1	1	1	1	1	1	1	1	1	1	2	3	3	1	1	2
Female	Social sciences	Yes	1-2 years	2 to 3	6	1	6	3	7	3	6	7	6	4	1	4	6	6	1	1	2	7	6	7
Female	Chemistry	No	1-2 years	2 to 3	1	2	1	3	2	2	6	4	2	6	1	6	2	6	1	2	2	3	1	3
Female	Other science-related field	No	1-2 years	2 to 3	1	2	5	5	1	3	5	6	6	6	1	2	2	7	1	1	2	6	5	6
Female	Biomedical and clinical sciences (e.g. cellular, developmental, genomic, molecular, physiology)	No	3-5 years	None	1	3	3	5	5	7	7	7	7	3	2	5	3	7	2	3	1	6	3	6
Female	Geology and environmental science	Yes	1-2 years	1	1	4	5	2	1	2	6	2	6	3	2	1	3	3	1	3	3	3	2	3
Male	Engineering	Yes	Less than 1 year	None	6	4	5	5	6	5	7	3	6	4	7	5	6	4	2	3	2	7	5	5
Male	Biomedical and clinical sciences (e.g. cellular, developmental, genomic, molecular, physiology)	No	6-10 years	1	4	3	2	2	2	6	6	7	5	3	4	6	2	6	1	2	2	4	3	4
Male	Chemistry	Yes	3-5 years	2 to 3	1	1	3	1	3	5	6	6	6	6	5	5	6	7	1	2	3	4	4	5
Female	Biomedical and clinical sciences (e.g. cellular, developmental, genomic, molecular, physiology)	No	3-5 years	2 to 3	5	3	6	4	4	7	7	7	6	5	4	7	7	7	1	1	2	7	6	7
Female	Biomedical and clinical sciences (e.g. cellular, developmental, genomic, molecular, physiology)	No	3-5 years	2 to 3	1	7	6	6	6	5	5	3	5	4	1	5	3	5	3	1	3	6	6	6
Male	Biomedical and clinical sciences (e.g. cellular, developmental, genomic, molecular, physiology)	No	3-5 years	1	1	4	3	4	7	5	5	6	4	5	4	6	2	7	3	3	2	7	6	5
Female	Chemistry	No	Less than 1 year	1	2	3	4	4	4	4	4	4	4	5	4	4	4	4	1	2	2	4	4	4
Female	Biomedical and clinical sciences (e.g. cellular, developmental, genomic, molecular, physiology)	No	3-5 years	2 to 3	3	4	5	1	1	4	2	2	6	5	4	3	4	4	1	2	2	7	6	5
Male	Engineering	Yes	Less than 1 year	None	1	3	3	4	4	5	6	6	6	5	5	6	6	5	1	1	2	6	5	5
Male	Ecology and evolution	No	6-10 years	2 to 3	1	5	1	1	1	2	6	2	3	7	1	2	2	2	1	3	3	4	4	2
Male	Ecology and evolution	Yes	3-5 years	1	4	7	5	6	6	5	6	6	6	4	5	6	5	7	3	1	2	7	6	6
Female	Engineering	Yes	Less than 1 year	None	4	4	5	4	3	3	4	3	4	3	3	6	4	6	2	3	3	6	5	3
Female	Biomedical and clinical sciences (e.g. cellular, developmental, genomic, molecular, physiology)	Yes	6-10 years	1	2	4	5	3	1	5	6	6	7	3	1	3	3	6	1	3	2	2	6	4
Male	Biomedical and clinical sciences (e.g. cellular, developmental, genomic, molecular, physiology)	No	1-2 years	1	1	2	5	3	5	2	6	5	6	4	1	5	2	5	2	1	2	5	5	6
Male	Biomedical and clinical sciences (e.g. cellular, developmental, genomic, molecular, physiology)	No	11-20 years	2 to 3	3	7	6	1	2	6	7	7	7	6	6	7	4	6	3	1	2	7	7	7
Female	Biomedical and clinical sciences (e.g. cellular, developmental, genomic, molecular, physiology)	No	Less than 1 year	None	1	4	4	2	4	2	7	3	6	4	4	7	7	6	1	1	2	7	7	2
Female	Ecology and evolution	No	3-5 years	1	6	4	5	5	2	6	3	4	6	5	1	5	6	5	3	3	2	7	6	6
Male	Biomedical and clinical sciences (e.g. cellular, developmental, genomic, molecular, physiology)	No	3-5 years	1	2	3	1	1	1	5	5	4	3	5	4	4	5	6	1	3	2	7	5	5
Female	Biomedical and clinical sciences (e.g. cellular, developmental, genomic, molecular, physiology)	Yes	1-2 years	1	1	3	3	6	1	7	7	5	7	1	1	4	7	7	1	3	1	7	7	7
Female	Ecology and evolution	No	1-2 years	1	1	4	7	6	4	4	7	7	6	4	1	7	4	6	1	1	1	7	7	7
Female	Ecology and evolution	No	1-2 years	1	1	6	3	1	1	5	2	1	4	1	2	2	5	2	3	3	3	1	2	3
Male	Geology and environmental science	No	3-5 years	2 to 3	3	6	4	3	1	5	6	5	5	2	2	4	3	6	2	3	2	6	4	4
Male	Engineering	No	1-2 years	1	1	5	3	4	2	3	5	4	4	3	3	2	6	3	2	3	3	2	6	4
Male	Physics	Yes	1-2 years	None	3	3	6	2	2	6	7	6	6	4	1	5	6	4	3	3	2	6	6	6
Female	Geology and environmental science	Yes	Less than 1 year	None	1	3	5	2	3	5	5	3	4	4	3	4	5	5	3	1	3	6	5	3
Female	Biomedical and clinical sciences (e.g. cellular, developmental, genomic, molecular, physiology)	Yes	3-5 years	1	1	4	3	2	1	3	5	5	1	3	4	1	5	3	3	1	3	3	3	3
Female	Biomedical and clinical sciences (e.g. cellular, developmental, genomic, molecular, physiology)	No	Less than 1 year	1	3	4	3	2	5	1	7	4	1	1	1	3	1	6	2	2	3	3	1	2
Female	Biomedical and clinical sciences (e.g. cellular, developmental, genomic, molecular, physiology)	No	3-5 years	1	2	2	6	4	4	5	7	6	5	4	2	7	6	7	2	3	2	3	3	6
Male	Biomedical and clinical sciences (e.g. cellular, developmental, genomic, molecular, physiology)	No	3-5 years	1	2	5	3	1	6	3	6	2	4	2	1	1	2	3	2	3	2	6	3	4
Female	Biomedical and clinical sciences (e.g. cellular, developmental, genomic, molecular, physiology)	Yes	3-5 years	1	1	6	3	4	4	4	6	3	4	2	4	4	4	6	1	2	3	5	4	3
Male	Chemistry	Yes	Less than 1 year	1	1	3	2	3	1	6	6	7	7	2	2	6	2	6	1	2	2	7	7	7
Female	Biomedical and clinical sciences (e.g. cellular, developmental, genomic, molecular, physiology)	No	3-5 years	2 to 3	4	4	1	1	1	6	4	3	6	2	2	3	3	6	2	2	2	6	5	5
Male	Other science-related field	Yes	Less than 1 year	None	6	4	6	4	1	5	3	5	5	2	4	5	4	5	1	1	2	4	4	4
Male	Biomedical and clinical sciences (e.g. cellular, developmental, genomic, molecular, physiology)	No	1-2 years	None	1	7	7	7	4	7	7	7	5	7	5	4	7	7	1	2	2	7	7	7
Male	Biomedical and clinical sciences (e.g. cellular, developmental, genomic, molecular, physiology)	No	1-2 years	1	5	5	3	1	1	2	3	3	4	2	3	3	4	4	2	3	3	4	2	2
Female	Chemistry	No	3-5 years	1	2	3	1	3	3	5	5	3	5	4	4	4	4	6	1	1	2	6	6	4
Female	Biomedical and clinical sciences (e.g. cellular, developmental, genomic, molecular, physiology)	Yes	Less than 1 year	1	1	1	3	6	5	6	7	5	6	5	4	4	4	6	1	1	2	7	6	6
Male	Biomedical and clinical sciences (e.g. cellular, developmental, genomic, molecular, physiology)	Yes	3-5 years	2 to 3	3	3	2	2	5	2	5	4	5	4	4	4	5	5	1	1	3	6	4	4
Female	Health care	Yes	3-5 years	2 to 3	1	2	3	3	1	3	7	2	7	6	1	7	7	1	1	1	2	7	7	5
Male	Ecology and evolution	No	3-5 years	2 to 3	1	6	4	1	4	4	7	1	1	4	2	1	5	1	1	2	3	2	1	1
Male	Engineering	No	Less than 1 year	None	4	2	3	5	2	6	7	5	7	6	6	4	7	6	1	2	1	6	6	6
Female	Biomedical and clinical sciences (e.g. cellular, developmental, genomic, molecular, physiology)	Yes	1-2 years	1	1	2	6	6	7	6	6	5	5	3	1	4	2	6	1	1	2	7	5	6
Female	Biomedical and clinical sciences (e.g. cellular, developmental, genomic, molecular, physiology)	Yes	1-2 years	1	1	6	1	1	5	1	1	6	6	2	1	2	1	3	1	2	3	7	6	1
Female	Agriculture and food	No	1-2 years	1	2	4	2	1	1	2	6	4	5	4	4	4	6	6	1	3	2	3	2	3
Female	Biomedical and clinical sciences (e.g. cellular, developmental, genomic, molecular, physiology)	No	Less than 1 year	1	6	2	6	4	2	2	7	6	7	6	3	2	2	7	3	3	2	7	1	4
Female	Biomedical and clinical sciences (e.g. cellular, developmental, genomic, molecular, physiology)	No	3-5 years	1	1	3	3	3	3	6	6	5	4	3	4	3	5	3	3	2	2	6	3	6
Female	Biomedical and clinical sciences (e.g. cellular, developmental, genomic, molecular, physiology)	No	3-5 years	1	1	6	2	1	1	1	1	1	2	4	1	1	1	7	1	3	3	7	3	1
Male	Biomedical and clinical sciences (e.g. cellular, developmental, genomic, molecular, physiology)	No	6-10 years	1	1	6	3	4	4	6	6	4	5	1	1	3	5	5	2	3	3	4	2	3
Female	Biomedical and clinical sciences (e.g. cellular, developmental, genomic, molecular, physiology)	Yes	1-2 years	1	6	5	3	1	1	1	1	2	5	1	1	1	1	1	3	3	2	4	4	1
Male	Biomedical and clinical sciences (e.g. cellular, developmental, genomic, molecular, physiology)	No	6-10 years	2 to 3	2	2	2	2	2	5	3	3	4	4	4	3	2	5	1	2	2	6	4	4
Male	Biomedical and clinical sciences (e.g. cellular, developmental, genomic, molecular, physiology)	No	1-2 years	2 to 3	2	4	2	3	2	6	5	6	5	2	2	3	5	6	3	3	3	6	5	4
Female	Biomedical and clinical sciences (e.g. cellular, developmental, genomic, molecular, physiology)	No	Less than 1 year	None	1	4	4	5	1	5	6	4	5	4	5	3	4	1	1	3	2	1	3	5
Male	Health care	No	3-5 years	1	6	5	4	4	4	7	7	6	4	4	4	7	3	6	3	1	2	7	7	4
Male	Health care	No	3-5 years	2 to 3	1	4	4	1	1	1	2	2	4	1	1	3	4	5	3	3	2	6	5	3
Male	Biomedical and clinical sciences (e.g. cellular, developmental, genomic, molecular, physiology)	No	3-5 years	1	3	6	3	5	1	5	7	2	7	3	3	5	2	7	2	1	2	7	7	6
Male	Chemistry	No	1-2 years	2 to 3	1	5	2	2	1	3	4	3	3	7	4	2	3	4	1	1	2	6	6	6
Male	Computer science and mathematics	No	Less than 1 year	None	6	6	1	1	1	1	1	1	4	1	1	4	1	2	2	3	2	4	4	2
Female	Biomedical and clinical sciences (e.g. cellular, developmental, genomic, molecular, physiology)	Yes	1-2 years	1	2	2	2	6	6	7	7	7	6	7	3	6	7	5	1	1	2	7	6	7
Male	Agriculture and food	Yes	3-5 years	2 to 3	1	4	3	2	2	4	4	3	4	2	3	3	4	5	2	3	2	5	5	4
Female	Biomedical and clinical sciences (e.g. cellular, developmental, genomic, molecular, physiology)	No	3-5 years	1	3	5	5	1	2	4	5	4	4	1	1	5	4	7	3	1	1	7	6	6
Male	Other science-related field	Yes	1-2 years	None	1	2	5	6	5	5	7	6	6	4	2	6	5	6	1	1	2	6	6	5
Male	Physics	No	6-10 years	2 to 3	1	7	7	1	3	4	7	7	5	4	4	6	4	7	2	1	3	6	5	6
Male	Biomedical and clinical sciences (e.g. cellular, developmental, genomic, molecular, physiology)	Yes	1-2 years	None	3	6	3	1	3	5	4	4	6	1	1	5	2	6	1	1	2	5	5	5
Female	Biomedical and clinical sciences (e.g. cellular, developmental, genomic, molecular, physiology)	No	Less than 1 year	1	2	2	5	5	6	7	7	1	7	5	3	7	4	7	1	3	2	7	5	3
Male	Biomedical and clinical sciences (e.g. cellular, developmental, genomic, molecular, physiology)	No	1-2 years	1	1	4	3	4	7	6	7	7	7	4	4	6	7	5	2	1	2	6	4	6
Male	Physics	Yes	3-5 years	1	1	3	6	3	6	4	7	5	6	4	3	5	4	6	3	3	1	5	5	6
Female	Biomedical and clinical sciences (e.g. cellular, developmental, genomic, molecular, physiology)	Yes	3-5 years	2 to 3	6	4	1	3	5	4	3	1	5	1	1	1	1	2	3	3	3	3	3	1
Female	Ecology and evolution	No	1-2 years	1	1	2	3	3	3	4	3	7	6	3	3	6	1	7	1	2	2	6	4	7
Female	Biomedical and clinical sciences (e.g. cellular, developmental, genomic, molecular, physiology)	Yes	3-5 years	1	1	6	2	3	1	5	3	7	3	5	3	3	2	4	1	3	2	4	4	2
Female	Agriculture and food	Yes	Less than 1 year	None	1	3	6	1	1	3	6	6	5	5	3	4	3	3	3	2	2	3	5	4
Male	Biomedical and clinical sciences (e.g. cellular, developmental, genomic, molecular, physiology)	No	3-5 years	1	2	4	3	2	2	5	5	5	5	3	3	3	5	4	2	3	3	4	3	3
Female	Biomedical and clinical sciences (e.g. cellular, developmental, genomic, molecular, physiology)	Yes	6-10 years	1	2	6	4	3	1	4	4	4	6	3	4	4	4	6	3	1	2	4	4	5
Female	Agriculture and food	Yes	11-20 years	2 to 3	5	4	4	3	4	5	6	3	3	5	5	5	3	7	1	1	2	7	4	3
Female	Ecology and evolution	Yes	6-10 years	2 to 3	1	2	4	1	2	4	7	6	7	3	2	5	7	6	1	3	1	5	3	5
Male	Biomedical and clinical sciences (e.g. cellular, developmental, genomic, molecular, physiology)	No	3-5 years	1	6	6	1	4	6	5	5	3	1	1	1	1	1	5	1	1	2	5	5	4
Male	Biomedical and clinical sciences (e.g. cellular, developmental, genomic, molecular, physiology)	Yes	6-10 years	6 to 7	2	6	1	1	1	1	4	4	6	4	4	4	4	5	1	2	3	1	1	5
Female	Geology and environmental science	Yes	1-2 years	2 to 3	1	3	6	5	2	5	7	2	3	5	1	5	6	5	3	2	2	5	5	4
Female	Biomedical and clinical sciences (e.g. cellular, developmental, genomic, molecular, physiology)	Yes	1-2 years	1	1	1	6	6	7	5	7	7	7	4	4	6	6	6	1	1	1	7	6	N/A
Female	Biomedical and clinical sciences (e.g. cellular, developmental, genomic, molecular, physiology)	Yes	1-2 years	1	5	6	3	2	3	2	4	1	6	3	2	6	1	6	2	1	2	2	4	4
Female	Biomedical and clinical sciences (e.g. cellular, developmental, genomic, molecular, physiology)	Yes	Less than 1 year	1	2	2	5	3	3	5	6	5	6	5	2	5	2	5	2	1	3	5	5	5
Male	Social sciences	Yes	3-5 years	1	1	4	4	1	1	4	4	7	6	3	2	4	2	6	1	1	2	7	6	5
I’d prefer not to say	Biomedical and clinical sciences (e.g. cellular, developmental, genomic, molecular, physiology)	No	1-2 years	2 to 3	2	5	4	2	1	2	6	2	7	7	6	4	5	6	1	1	2	7	6	4
Male	Biomedical and clinical sciences (e.g. cellular, developmental, genomic, molecular, physiology)	Yes	6-10 years	1	1	3	1	1	4	3	3	3	3	4	2	2	4	6	1	3	3	6	3	3
Male	Agriculture and food	No	3-5 years	1	2	3	7	1	1	1	2	4	3	4	4	6	4	7	1	3	2	7	6	4
Male	Chemistry	No	3-5 years	1	2	6	3	3	4	3	4	1	4	1	1	1	3	5	2	3	2	3	1	3
Female	Agriculture and food	Yes	1-2 years	None	1	3	4	4	7	7	5	7	6	4	3	6	5	5	2	1	2	5	5	6
Female	Biomedical and clinical sciences (e.g. cellular, developmental, genomic, molecular, physiology)	No	Less than 1 year	None	1	1	6	5	5	3	6	7	6	5	4	7	6	7	3	1	2	7	6	6
Female	Biomedical and clinical sciences (e.g. cellular, developmental, genomic, molecular, physiology)	No	3-5 years	2 to 3	1	3	4	6	1	6	7	6	6	5	4	6	7	7	2	3	2	7	5	3
Female	Biomedical and clinical sciences (e.g. cellular, developmental, genomic, molecular, physiology)	No	1-2 years	1	1	2	3	4	5	2	7	7	5	5	1	7	4	5	2	1	1	7	6	6
Female	Biomedical and clinical sciences (e.g. cellular, developmental, genomic, molecular, physiology)	No	3-5 years	1	5	6	1	4	4	4	4	4	4	1	1	4	4	4	2	3	3	4	4	1
Male	Physics	No	3-5 years	2 to 3	3	2	6	2	1	5	6	7	6	6	4	5	7	5	3	3	2	6	5	6
Male	Physics	No	6-10 years	2 to 3	1	1	6	6	6	4	6	7	6	5	3	5	6	7	3	1	1	6	6	7
Female	Biomedical and clinical sciences (e.g. cellular, developmental, genomic, molecular, physiology)	No	6-10 years	2 to 3	1	3	2	3	4	5	4	5	6	4	4	4	3	5	3	1	2	6	2	5
Female	Biomedical and clinical sciences (e.g. cellular, developmental, genomic, molecular, physiology)	Yes	6-10 years	2 to 3	2	4	4	4	1	3	6	6	6	2	1	6	5	6	3	1	2	6	6	3
Female	Health care	Yes	1-2 years	1	1	2	4	3	1	2	6	6	6	5	4	4	4	5	3	3	2	5	5	3
Male	Biomedical and clinical sciences (e.g. cellular, developmental, genomic, molecular, physiology)	No	3-5 years	2 to 3	2	3	3	4	6	6	5	4	3	4	5	5	5	6	1	2	3	6	4	4
Male	Biomedical and clinical sciences (e.g. cellular, developmental, genomic, molecular, physiology)	No	3-5 years	1	1	3	5	5	5	6	6	7	5	5	4	5	5	6	1	2	1	6	6	6
Male	Physics	No	3-5 years	1	2	4	4	3	4	4	6	3	6	3	2	4	4	6	1	3	2	5	5	4
Female	Ecology and evolution	No	3-5 years	2 to 3	1	3	7	4	6	6	7	7	7	7	3	7	6	7	1	2	2	7	7	7
Male	Biomedical and clinical sciences (e.g. cellular, developmental, genomic, molecular, physiology)	No	1-2 years	1	2	1	2	6	5	6	6	7	7	5	5	6	6	7	1	3	2	7	7	6
Male	Biomedical and clinical sciences (e.g. cellular, developmental, genomic, molecular, physiology)	No	1-2 years	1	4	7	5	2	4	1	7	6	6	6	4	7	7	7	1	3	2	7	6	4
Female	Engineering	No	1-2 years	1	1	3	6	4	5	6	6	4	5	7	7	5	5	5	1	1	2	5	5	6
Female	Biomedical and clinical sciences (e.g. cellular, developmental, genomic, molecular, physiology)	No	3-5 years	1	1	5	4	5	4	6	4	5	6	4	4	5	3	6	2	3	3	6	6	5
Female	Biomedical and clinical sciences (e.g. cellular, developmental, genomic, molecular, physiology)	Yes	11-20 years	4 to 5	2	2	5	2	1	4	6	3	5	4	4	3	5	5	1	2	2	6	5	5
Male	Engineering	No	1-2 years	None	1	4	5	4	1	4	5	5	6	4	4	5	5	6	1	3	2	6	5	6
Female	Biomedical and clinical sciences (e.g. cellular, developmental, genomic, molecular, physiology)	No	Less than 1 year	None	1	6	1	5	5	5	6	7	5	3	3	4	6	5	2	1	2	7	3	7
Female	Biomedical and clinical sciences (e.g. cellular, developmental, genomic, molecular, physiology)	No	1-2 years	1	3	1	4	4	6	5	6	5	6	4	4	5	6	6	1	2	2	6	6	6
Female	Biomedical and clinical sciences (e.g. cellular, developmental, genomic, molecular, physiology)	No	3-5 years	1	6	4	7	6	4	4	3	4	3	2	1	2	2	4	1	1	3	3	2	4
Female	Biomedical and clinical sciences (e.g. cellular, developmental, genomic, molecular, physiology)	No	Less than 1 year	None	1	3	6	6	6	7	7	7	5	4	2	4	6	5	2	1	2	3	3	6
Male	Other science-related field	No	Less than 1 year	None	1	4	5	4	6	6	5	5	3	4	4	3	5	3	2	2	3	3	3	4
Female	Biomedical and clinical sciences (e.g. cellular, developmental, genomic, molecular, physiology)	No	1-2 years	2 to 3	2	5	4	4	2	6	4	4	4	6	5	4	5	7	1	1	3	7	4	4
Female	Geology and environmental science	No	Less than 1 year	None	3	1	6	6	5	6	7	5	5	7	3	6	4	7	1	1	2	6	6	6
Male	Social sciences	No	1-2 years	1	1	1	1	2	2	6	7	1	3	6	3	3	5	4	1	2	3	4	3	4
I’d prefer not to say	Biomedical and clinical sciences (e.g. cellular, developmental, genomic, molecular, physiology)	Yes	11-20 years	2 to 3	1	3	2	1	1	1	3	2	7	1	1	1	7	1	3	3	3	4	1	2
Male	Biomedical and clinical sciences (e.g. cellular, developmental, genomic, molecular, physiology)	No	3-5 years	None	1	4	3	4	1	5	7	7	5	5	4	7	6	7	1	3	2	6	6	6
Male	Chemistry	No	Less than 1 year	None	1	1	6	4	4	3	5	5	7	4	3	5	5	4	1	1	2	7	5	6
Female	Ecology and evolution	No	1-2 years	1	2	2	3	3	3	2	2	3	6	6	2	2	3	3	2	1	2	3	2	5
Male	Biomedical and clinical sciences (e.g. cellular, developmental, genomic, molecular, physiology)	No	3-5 years	1	3	3	1	3	1	1	7	4	7	1	1	3	1	7	3	2	2	7	7	4
Male	Biomedical and clinical sciences (e.g. cellular, developmental, genomic, molecular, physiology)	Yes	3-5 years	None	1	3	4	2	1	2	4	6	4	4	4	4	4	4	1	2	2	4	4	4
Female	Ecology and evolution	Yes	3-5 years	1	1	4	4	1	1	3	5	2	6	3	3	2	1	4	1	1	2	5	5	3
Male	Biomedical and clinical sciences (e.g. cellular, developmental, genomic, molecular, physiology)	No	3-5 years	1	2	4	3	2	3	6	4	5	6	3	4	6	5	6	2	2	3	6	5	6
Female	Biomedical and clinical sciences (e.g. cellular, developmental, genomic, molecular, physiology)	No	Less than 1 year	None	1	4	5	5	1	5	6	4	5	3	4	2	3	1	2	3	2	2	3	4
Female	Biomedical and clinical sciences (e.g. cellular, developmental, genomic, molecular, physiology)	No	1-2 years	1	1	2	2	2	1	7	7	4	6	6	4	6	7	5	1	2	2	6	5	5
Female	Chemistry	No	Less than 1 year	None	2	5	4	3	5	3	3	3	3	4	2	2	5	5	3	2	3	5	4	4
Male	Biomedical and clinical sciences (e.g. cellular, developmental, genomic, molecular, physiology)	Yes	Less than 1 year	None	2	2	6	2	2	4	5	3	5	4	3	5	4	5	1	2	2	5	5	6
Female	Biomedical and clinical sciences (e.g. cellular, developmental, genomic, molecular, physiology)	No	Less than 1 year	1	2	4	6	4	7	5	7	5	5	6	4	5	7	3	1	1	2	5	2	5
Female	Chemistry	Yes	1-2 years	Other	2	5	4	6	4	6	4	6	5	2	2	5	3	6	3	1	2	6	6	6
Female	Biomedical and clinical sciences (e.g. cellular, developmental, genomic, molecular, physiology)	No	6-10 years	2 to 3	1	7	7	4	4	1	5	6	7	7	1	7	2	5	3	2	1	7	7	6
Female	Physics	Yes	1-2 years	1	1	7	7	7	4	7	7	7	7	3	4	7	7	7	1	1	2	7	7	7
Female	Engineering	No	6-10 years	2 to 3	1	4	6	1	1	2	1	1	4	2	1	2	2	4	2	2	3	6	3	3
Female	Biomedical and clinical sciences (e.g. cellular, developmental, genomic, molecular, physiology)	Yes	6-10 years	1	1	3	3	6	2	7	7	7	6	4	4	6	5	7	1	3	2	7	6	6
Female	Other science-related field	Yes	1-2 years	1	1	1	5	6	2	6	7	7	7	3	1	7	6	7	3	1	1	6	7	6
Female	Biomedical and clinical sciences (e.g. cellular, developmental, genomic, molecular, physiology)	Yes	3-5 years	1	1	5	4	5	6	5	6	4	7	4	3	4	2	6	1	3	2	6	5	5
Female	Biomedical and clinical sciences (e.g. cellular, developmental, genomic, molecular, physiology)	Yes	3-5 years	1	1	4	2	2	1	4	5	5	3	4	6	2	5	5	3	3	3	5	5	3
Female	Engineering	Yes	1-2 years	1	1	4	2	3	2	5	4	4	7	2	5	5	2	5	3	3	2	5	3	2
Male	Geology and environmental science	Yes	Less than 1 year	None	2	3	4	4	4	4	4	4	5	6	6	5	4	4	2	1	2	5	5	4
Female	Biomedical and clinical sciences (e.g. cellular, developmental, genomic, molecular, physiology)	No	3-5 years	2 to 3	2	2	4	3	2	6	7	6	7	4	4	7	7	7	2	2	2	7	6	7
Male	Biomedical and clinical sciences (e.g. cellular, developmental, genomic, molecular, physiology)	No	Less than 1 year	None	1	1	3	4	5	3	6	2	5	5	4	5	5	5	2	2	3	2	3	4
Female	Biomedical and clinical sciences (e.g. cellular, developmental, genomic, molecular, physiology)	No	3-5 years	1	1	6	1	1	1	3	3	2	3	2	3	3	4	4	2	3	2	5	4	2
Female	Chemistry	No	6-10 years	2 to 3	3	3	6	1	1	3	2	2	3	2	1	1	5	3	2	3	3	5	2	5
Male	Biomedical and clinical sciences (e.g. cellular, developmental, genomic, molecular, physiology)	No	3-5 years	2 to 3	1	3	3	3	4	2	7	3	6	4	3	4	4	5	2	1	2	3	4	4
Female	Social sciences	Yes	3-5 years	2 to 3	6	2	4	5	2	3	6	3	3	4	1	3	4	5	2	3	3	6	4	3
Male	Agriculture and food	No	6-10 years	1	2	4	3	3	4	3	2	3	2	1	1	2	3	1	3	2	3	2	2	3
Male	Geology and environmental science	Yes	3-5 years	2 to 3	1	2	2	1	1	1	6	7	3	1	1	6	1	6	2	2	2	7	6	6
Female	Biomedical and clinical sciences (e.g. cellular, developmental, genomic, molecular, physiology)	No	3-5 years	1	5	4	4	2	1	4	1	3	1	4	4	3	1	5	3	2	3	7	3	3
Female	Biomedical and clinical sciences (e.g. cellular, developmental, genomic, molecular, physiology)	Yes	1-2 years	1	1	1	2	3	4	4	6	2	6	2	2	5	6	7	1	1	3	5	4	4
Female	Geology and environmental science	No	1-2 years	1	1	4	6	5	5	5	5	2	6	4	4	5	4	5	3	3	2	4	3	5
Male	Biomedical and clinical sciences (e.g. cellular, developmental, genomic, molecular, physiology)	No	1-2 years	1	6	7	7	7	7	7	7	7	7	1	1	7	7	7	1	3	1	7	7	1
Male	Astronomy and planetary science	No	6-10 years	4 to 5	1	4	5	4	1	6	7	5	6	4	2	4	4	2	1	1	3	5	3	4
Female	Other science-related field	No	6-10 years	6 to 7	1	5	2	2	1	5	6	2	6	2	1	4	3	4	1	3	3	6	3	4
Male	Biomedical and clinical sciences (e.g. cellular, developmental, genomic, molecular, physiology)	No	6-10 years	8 to 10	1	1	3	4	5	7	6	6	6	5	3	5	6	6	1	3	2	6	6	6
Male	Biomedical and clinical sciences (e.g. cellular, developmental, genomic, molecular, physiology)	No	3-5 years	1	1	2	2	3	6	4	7	7	3	4	7	5	4	7	3	1	2	6	5	5
Female	Ecology and evolution	Yes	1-2 years	1	1	5	5	5	3	5	5	5	4	2	2	5	3	5	2	1	2	5	3	5
Male	Biomedical and clinical sciences (e.g. cellular, developmental, genomic, molecular, physiology)	Yes	1-2 years	1	1	2	5	3	5	6	6	6	5	2	2	2	3	6	2	1	2	6	3	6
Male	Agriculture and food	Yes	1-2 years	None	2	6	3	1	2	2	4	4	4	4	4	3	3	4	1	1	2	3	1	1
Male	Computer science and mathematics	No	1-2 years	1	1	6	1	1	4	6	4	6	4	1	1	4	4	4	1	3	2	6	4	5
Female	Agriculture and food	No	Less than 1 year	None	1	7	6	4	1	6	2	4	5	4	4	1	4	5	1	1	2	7	6	6
Male	Biomedical and clinical sciences (e.g. cellular, developmental, genomic, molecular, physiology)	No	3-5 years	1	3	4	3	1	2	4	6	4	5	3	3	5	6	5	2	1	3	6	4	4
Female	Physics	No	3-5 years	2 to 3	1	4	5	6	3	4	5	6	7	5	2	5	6	7	2	1	2	7	5	5
Female	Biomedical and clinical sciences (e.g. cellular, developmental, genomic, molecular, physiology)	No	1-2 years	1	1	6	3	1	2	4	4	2	6	2	2	1	2	6	2	3	3	4	2	2
Female	Biomedical and clinical sciences (e.g. cellular, developmental, genomic, molecular, physiology)	No	1-2 years	1	2	7	7	7	7	7	7	7	7	7	7	7	7	7	1	1	2	7	7	7
Female	Physics	Yes	6-10 years	4 to 5	1	2	5	2	1	5	7	7	7	2	2	7	6	7	2	1	1	6	3	5
Female	Other science-related field	No	3-5 years	1	3	5	4	3	6	5	3	4	3	3	4	3	2	3	3	1	2	6	6	5
Male	Biomedical and clinical sciences (e.g. cellular, developmental, genomic, molecular, physiology)	No	1-2 years	1	1	1	3	3	1	5	4	5	3	3	4	3	5	7	1	1	2	6	6	5
Male	Biomedical and clinical sciences (e.g. cellular, developmental, genomic, molecular, physiology)	No	1-2 years	1	2	4	3	3	5	3	6	4	6	4	3	2	2	6	1	3	2	6	4	5
Female	Biomedical and clinical sciences (e.g. cellular, developmental, genomic, molecular, physiology)	Yes	3-5 years	2 to 3	2	3	6	4	5	3	7	7	6	1	1	5	7	6	3	1	2	7	5	6
Female	Biomedical and clinical sciences (e.g. cellular, developmental, genomic, molecular, physiology)	Yes	3-5 years	2 to 3	1	2	5	6	6	5	7	5	6	4	4	6	5	6	1	1	2	7	6	6
I’d prefer not to say	Social sciences	No	3-5 years	2 to 3	2	1	2	3	2	3	5	6	5	5	5	5	5	5	1	2	3	5	5	5
Non-gendered	Agriculture and food	Yes	1-2 years	1	1	5	2	1	1	1	6	1	6	1	1	3	1	4	1	1	3	7	3	4
Male	Physics	No	6-10 years	2 to 3	6	4	2	5	2	6	4	7	6	4	4	4	4	6	2	1	3	7	7	6
Male	Chemistry	No	3-5 years	2 to 3	3	6	1	5	3	7	6	2	3	3	1	4	5	2	3	3	3	2	4	2
Female	Biomedical and clinical sciences (e.g. cellular, developmental, genomic, molecular, physiology)	No	6-10 years	2 to 3	2	4	5	3	4	5	6	4	6	4	3	4	3	3	1	1	2	5	6	5
Male	Chemistry	Yes	Less than 1 year	None	2	1	4	4	6	4	5	6	6	5	5	6	4	4	3	1	2	7	7	4
Female	Chemistry	No	6-10 years	2 to 3	1	1	5	2	7	7	6	5	4	7	6	4	6	4	1	3	2	4	4	4
Male	Biomedical and clinical sciences (e.g. cellular, developmental, genomic, molecular, physiology)	Yes	3-5 years	2 to 3	2	4	3	2	2	3	6	6	6	2	2	4	3	5	2	1	2	6	1	4
Male	Biomedical and clinical sciences (e.g. cellular, developmental, genomic, molecular, physiology)	No	6-10 years	2 to 3	4	6	1	1	1	1	1	1	5	1	1	1	1	1	2	3	3	1	2	1
Female	Biomedical and clinical sciences (e.g. cellular, developmental, genomic, molecular, physiology)	Yes	1-2 years	2 to 3	3	5	2	1	4	1	5	4	5	1	1	5	1	4	2	1	1	2	2	5
Female	Chemistry	Yes	1-2 years	1	3	7	5	1	6	5	7	6	1	7	4	6	6	6	2	3	2	1	2	3
Female	Biomedical and clinical sciences (e.g. cellular, developmental, genomic, molecular, physiology)	Yes	1-2 years	2 to 3	1	3	2	4	4	4	5	5	4	3	3	4	4	5	2	3	3	7	5	3
Female	Geology and environmental science	Yes	6-10 years	4 to 5	1	3	4	3	4	3	7	7	7	4	1	5	4	7	3	1	1	7	4	7
Female	Health care	No	Less than 1 year	1	1	5	6	3	3	6	7	6	7	5	3	7	7	4	2	2	2	6	5	5
Male	Biomedical and clinical sciences (e.g. cellular, developmental, genomic, molecular, physiology)	No	3-5 years	1	1	5	4	1	3	1	2	3	6	2	1	3	2	3	3	3	3	3	2	2
Male	Biomedical and clinical sciences (e.g. cellular, developmental, genomic, molecular, physiology)	Yes	Less than 1 year	None	3	4	2	4	6	4	6	7	5	2	2	5	4	7	2	1	3	6	4	5
Female	Biomedical and clinical sciences (e.g. cellular, developmental, genomic, molecular, physiology)	No	1-2 years	1	3	3	1	1	1	1	3	1	3	1	4	1	1	5	1	3	2	3	1	4
Male	Chemistry	Yes	Less than 1 year	1	1	3	4	4	4	4	4	3	3	6	5	4	5	2	2	1	3	2	3	6
Female	Biomedical and clinical sciences (e.g. cellular, developmental, genomic, molecular, physiology)	No	6-10 years	1	1	3	2	2	1	4	6	4	5	4	4	5	5	5	1	3	3	7	3	3
Male	Other science-related field	Yes	1-2 years	None	1	4	3	3	3	1	5	6	6	1	2	6	4	5	1	1	2	6	6	5
Female	Biomedical and clinical sciences (e.g. cellular, developmental, genomic, molecular, physiology)	No	1-2 years	1	1	6	1	6	6	6	6	6	5	4	4	6	5	6	2	2	2	6	6	6
Female	Biomedical and clinical sciences (e.g. cellular, developmental, genomic, molecular, physiology)	Yes	1-2 years	1	1	3	4	1	1	4	7	4	4	1	1	7	4	7	1	1	3	7	4	5
Male	Biomedical and clinical sciences (e.g. cellular, developmental, genomic, molecular, physiology)	No	Less than 1 year	None	6	1	6	4	4	6	6	7	6	6	6	6	6	6	1	1	2	7	7	7
Male	Ecology and evolution	Yes	Less than 1 year	None	5	4	1	5	1	4	7	6	5	1	1	3	7	6	1	1	2	6	3	5
Female	Biomedical and clinical sciences (e.g. cellular, developmental, genomic, molecular, physiology)	No	Less than 1 year	1	2	3	4	2	1	1	4	1	2	2	1	5	2	4	2	3	2	6	5	2
Female	Chemistry	Yes	3-5 years	2 to 3	1	2	5	5	5	2	5	6	5	5	3	5	5	5	1	3	2	6	5	6
Female	Biomedical and clinical sciences (e.g. cellular, developmental, genomic, molecular, physiology)	No	3-5 years	1	3	6	1	6	1	7	7	1	2	1	3	1	7	7	2	2	3	3	1	4
Female	Ecology and evolution	No	3-5 years	1	6	4	4	5	3	3	2	4	2	4	1	6	3	5	3	3	2	6	6	5
Female	Biomedical and clinical sciences (e.g. cellular, developmental, genomic, molecular, physiology)	No	3-5 years	2 to 3	3	4	3	2	4	4	4	2	3	4	3	3	5	3	2	3	3	4	4	2
Male	Biomedical and clinical sciences (e.g. cellular, developmental, genomic, molecular, physiology)	Yes	3-5 years	2 to 3	6	3	4	1	1	5	5	4	5	4	2	4	4	4	2	3	3	5	3	3
Male	Biomedical and clinical sciences (e.g. cellular, developmental, genomic, molecular, physiology)	No	6-10 years	2 to 3	6	3	1	1	3	4	7	1	7	2	4	2	4	5	1	3	3	5	5	4
Female	Biomedical and clinical sciences (e.g. cellular, developmental, genomic, molecular, physiology)	Yes	6-10 years	2 to 3	2	5	1	5	7	6	6	7	7	2	5	5	2	5	1	2	3	5	3	2
Male	Ecology and evolution	Yes	1-2 years	1	1	2	3	1	6	3	6	5	5	5	2	5	6	7	2	3	2	6	6	5
Male	Ecology and evolution	No	6-10 years	2 to 3	1	1	7	5	3	6	7	3	6	5	3	5	3	6	2	3	2	6	5	6
Female	Biomedical and clinical sciences (e.g. cellular, developmental, genomic, molecular, physiology)	Yes	1-2 years	1	1	3	5	6	2	5	4	5	7	4	5	5	5	5	1	1	2	3	1	6
Female	Biomedical and clinical sciences (e.g. cellular, developmental, genomic, molecular, physiology)	No	6-10 years	2 to 3	1	2	5	7	5	7	7	7	7	7	6	7	7	7	1	1	2	7	7	7
Female	Agriculture and food	No	Less than 1 year	1	1	1	6	4	1	3	6	6	5	4	4	6	4	5	1	2	1	6	5	6
Male	Biomedical and clinical sciences (e.g. cellular, developmental, genomic, molecular, physiology)	Yes	Less than 1 year	None	2	2	5	7	4	7	7	6	5	6	5	6	7	5	3	1	2	7	6	6
Female	Astronomy and planetary science	Yes	6-10 years	4 to 5	1	2	7	3	3	6	4	5	5	2	4	4	7	7	2	1	2	7	5	5
Female	Biomedical and clinical sciences (e.g. cellular, developmental, genomic, molecular, physiology)	No	Less than 1 year	1	2	3	3	6	6	6	6	6	6	5	3	5	5	6	2	1	1	6	6	6
Male	Other science-related field	No	1-2 years	1	5	1	2	7	5	7	7	5	7	7	7	7	7	7	2	2	2	6	5	7
Female	Biomedical and clinical sciences (e.g. cellular, developmental, genomic, molecular, physiology)	Yes	3-5 years	1	2	4	6	6	2	6	7	6	6	3	4	5	6	6	3	1	2	7	7	6
Female	Health care	No	1-2 years	1	1	5	2	3	2	3	2	1	3	7	2	2	2	3	3	2	1	1	3	2
Male	Biomedical and clinical sciences (e.g. cellular, developmental, genomic, molecular, physiology)	No	11-20 years	4 to 5	2	6	5	1	1	4	6	5	5	4	7	1	1	6	1	1	3	6	5	5
Male	Biomedical and clinical sciences (e.g. cellular, developmental, genomic, molecular, physiology)	No	6-10 years	2 to 3	1	2	5	5	4	6	6	5	5	5	4	5	4	5	3	3	2	5	5	6
Male	Engineering	No	3-5 years	1	1	2	6	1	3	1	4	1	6	4	1	6	7	7	1	3	2	6	6	1
Female	Ecology and evolution	No	Less than 1 year	1	2	4	3	3	4	4	4	4	3	4	2	4	4	3	3	1	2	6	4	4
Male	Biomedical and clinical sciences (e.g. cellular, developmental, genomic, molecular, physiology)	Yes	1-2 years	1	1	3	6	6	6	6	7	5	5	5	5	4	7	5	1	1	2	5	5	5
Male	Physics	No	3-5 years	2 to 3	1	6	6	1	1	4	7	5	6	6	6	6	6	6	2	3	2	1	4	5
Female	Biomedical and clinical sciences (e.g. cellular, developmental, genomic, molecular, physiology)	No	3-5 years	1	1	2	5	2	2	7	5	6	7	5	4	5	3	5	2	2	1	7	6	6
Female	Biomedical and clinical sciences (e.g. cellular, developmental, genomic, molecular, physiology)	Yes	3-5 years	1	1	4	3	4	1	6	4	3	6	4	3	6	4	6	1	3	2	7	6	5
Male	Biomedical and clinical sciences (e.g. cellular, developmental, genomic, molecular, physiology)	No	1-2 years	1	1	6	1	5	3	1	7	1	6	7	4	2	1	1	2	3	1	7	6	4
Male	Biomedical and clinical sciences (e.g. cellular, developmental, genomic, molecular, physiology)	No	1-2 years	None	2	6	1	3	5	5	6	6	7	1	3	3	4	1	2	1	2	7	3	4
Female	Other science-related field	No	1-2 years	2 to 3	1	1	6	4	5	2	5	6	5	6	4	5	5	6	1	1	2	6	5	6
Female	Engineering	No	3-5 years	2 to 3	6	2	1	1	1	1	1	1	7	1	1	1	7	7	1	3	3	7	7	1
Female	Biomedical and clinical sciences (e.g. cellular, developmental, genomic, molecular, physiology)	No	3-5 years	1	1	4	5	6	1	5	2	1	4	1	2	5	1	5	2	2	2	6	6	5
Male	Biomedical and clinical sciences (e.g. cellular, developmental, genomic, molecular, physiology)	No	6-10 years	2 to 3	2	1	3	6	6	5	6	5	6	5	4	5	7	6	1	3	2	7	6	6
Male	Biomedical and clinical sciences (e.g. cellular, developmental, genomic, molecular, physiology)	No	3-5 years	1	1	6	1	1	1	4	1	1	1	1	1	1	1	1	2	3	2	4	5	4
Female	Biomedical and clinical sciences (e.g. cellular, developmental, genomic, molecular, physiology)	No	1-2 years	1	1	6	3	4	1	4	2	2	3	5	2	2	3	5	2	3	2	2	2	2
Female	Biomedical and clinical sciences (e.g. cellular, developmental, genomic, molecular, physiology)	Yes	6-10 years	1	1	5	6	2	3	3	6	2	7	2	1	3	5	5	1	2	2	7	6	5
Female	Health care	Yes	3-5 years	2 to 3	3	2	6	3	2	3	7	3	7	4	3	5	5	7	2	1	2	7	7	5
Female	Biomedical and clinical sciences (e.g. cellular, developmental, genomic, molecular, physiology)	No	3-5 years	1	4	4	7	1	1	5	4	1	3	5	3	1	5	7	1	2	2	6	2	6
Female	Social sciences	Yes	1-2 years	None	2	6	2	5	1	3	1	5	6	1	1	3	1	3	1	3	3	7	5	3
Female	Biomedical and clinical sciences (e.g. cellular, developmental, genomic, molecular, physiology)	No	1-2 years	1	1	1	7	5	7	4	5	7	7	4	2	5	3	7	1	1	2	7	7	5
Male	Other science-related field	Yes	6-10 years	2 to 3	1	2	4	1	1	1	5	5	5	4	4	5	5	5	3	3	3	5	5	5
Female	Biomedical and clinical sciences (e.g. cellular, developmental, genomic, molecular, physiology)	No	3-5 years	2 to 3	1	5	5	3	2	3	4	2	5	2	2	3	2	4	1	1	2	6	5	4
Male	Chemistry	No	3-5 years	2 to 3	1	2	5	6	6	6	7	6	5	6	5	5	5	5	1	3	2	6	6	2
Male	Biomedical and clinical sciences (e.g. cellular, developmental, genomic, molecular, physiology)	No	6-10 years	2 to 3	1	3	3	3	2	6	6	1	7	6	4	5	4	6	1	3	2	4	4	3
Male	Chemistry	Yes	Less than 1 year	None	3	3	4	4	4	4	4	4	4	4	4	4	4	4	3	1	2	4	4	2
Female	Physics	No	1-2 years	1	3	5	5	3	1	5	5	5	5	1	2	5	5	5	3	3	3	5	5	2
Male	Biomedical and clinical sciences (e.g. cellular, developmental, genomic, molecular, physiology)	No	6-10 years	2 to 3	1	4	3	2	1	2	1	2	6	3	2	2	3	7	2	1	3	7	6	5
Male	Astronomy and planetary science	No	1-2 years	1	2	1	5	6	6	5	7	6	7	6	5	7	7	7	2	3	1	7	7	6
Female	Other science-related field	No	3-5 years	2 to 3	1	3	4	1	1	4	7	3	4	6	4	5	6	5	2	3	3	7	7	6
Male	Physics	No	3-5 years	2 to 3	3	2	5	5	4	4	6	5	6	5	4	5	5	6	2	1	2	6	5	3
Female	Biomedical and clinical sciences (e.g. cellular, developmental, genomic, molecular, physiology)	No	1-2 years	1	1	3	4	3	1	5	6	1	5	5	3	5	6	6	1	3	2	6	3	5
Female	Biomedical and clinical sciences (e.g. cellular, developmental, genomic, molecular, physiology)	No	3-5 years	1	1	2	2	5	3	6	6	7	7	5	5	6	6	7	1	2	2	6	5	6
Male	Biomedical and clinical sciences (e.g. cellular, developmental, genomic, molecular, physiology)	No	3-5 years	2 to 3	2	6	1	1	1	1	2	1	5	4	1	5	2	2	2	2	3	6	6	2
Male	Physics	Yes	3-5 years	1	4	6	7	5	7	3	4	7	7	7	4	4	4	4	3	3	2	7	7	5
Female	Health care	No	3-5 years	1	1	3	1	4	2	2	6	3	6	3	2	2	5	3	2	1	3	6	6	3
Male	Biomedical and clinical sciences (e.g. cellular, developmental, genomic, molecular, physiology)	No	3-5 years	1	4	4	1	3	1	6	6	6	6	4	2	6	6	6	1	1	3	7	3	5
Male	Biomedical and clinical sciences (e.g. cellular, developmental, genomic, molecular, physiology)	No	6-10 years	2 to 3	2	7	6	7	6	7	6	6	6	7	7	6	7	6	1	1	2	7	6	6
Female	Chemistry	Yes	1-2 years	2 to 3	1	2	2	4	2	6	5	5	7	2	1	5	4	6	1	2	2	6	6	4
Female	Health care	Yes	1-2 years	1	1	5	1	4	1	3	4	6	4	5	4	6	3	6	2	3	3	6	5	4
Male	Agriculture and food	No	1-2 years	1	3	6	1	1	1	1	5	1	5	1	1	1	1	1	3	3	3	5	4	1
Female	Biomedical and clinical sciences (e.g. cellular, developmental, genomic, molecular, physiology)	Yes	1-2 years	1	1	2	3	2	3	5	7	7	7	4	7	5	7	7	1	2	1	7	5	5
Female	Biomedical and clinical sciences (e.g. cellular, developmental, genomic, molecular, physiology)	Yes	3-5 years	None	1	4	4	1	1	3	1	1	6	1	1	1	1	4	1	1	2	4	3	3
Male	Chemistry	No	1-2 years	1	1	4	7	3	2	3	1	2	4	6	5	3	4	1	2	3	3	3	2	3
Male	Other science-related field	No	Less than 1 year	None	1	7	5	4	4	7	6	7	7	6	3	6	6	6	2	1	1	6	4	6
Male	Biomedical and clinical sciences (e.g. cellular, developmental, genomic, molecular, physiology)	No	Less than 1 year	1	4	3	1	1	2	7	7	7	6	5	4	6	5	7	1	3	1	7	6	7
Female	Biomedical and clinical sciences (e.g. cellular, developmental, genomic, molecular, physiology)	Yes	3-5 years	2 to 3	1	4	3	5	4	5	6	6	5	3	2	5	4	6	1	3	2	6	6	6
Female	Chemistry	Yes	Less than 1 year	1	1	1	5	5	6	3	7	7	6	6	4	6	5	7	1	2	2	7	5	5
Male	Biomedical and clinical sciences (e.g. cellular, developmental, genomic, molecular, physiology)	Yes	3-5 years	1	1	1	4	3	2	6	6	6	6	5	4	6	6	7	1	3	2	7	7	7
Female	Biomedical and clinical sciences (e.g. cellular, developmental, genomic, molecular, physiology)	No	Less than 1 year	None	1	7	5	3	5	6	7	2	7	6	6	7	1	7	1	3	3	6	5	3
Male	Biomedical and clinical sciences (e.g. cellular, developmental, genomic, molecular, physiology)	Yes	1-2 years	1	6	6	1	3	2	3	3	7	6	1	1	5	3	7	1	1	2	7	7	6
Female	Chemistry	No	1-2 years	1	1	4	1	1	1	1	7	2	4	1	1	1	4	7	2	2	3	1	1	1
Male	Geology and environmental science	Yes	1-2 years	None	2	2	6	4	3	5	5	7	6	4	4	4	5	6	3	2	2	5	4	5
Male	Physics	Yes	3-5 years	2 to 3	1	3	5	5	2	2	7	3	5	4	2	4	4	2	1	3	3	3	2	3
Male	Biomedical and clinical sciences (e.g. cellular, developmental, genomic, molecular, physiology)	No	1-2 years	None	3	3	2	4	2	7	6	4	5	3	2	6	4	7	1	1	2	6	5	5
Female	Chemistry	No	1-2 years	1	1	1	6	7	1	7	7	6	6	7	5	6	4	7	1	3	2	7	6	6
Male	Chemistry	No	Less than 1 year	None	2	1	5	3	7	3	5	6	5	2	2	5	6	4	1	1	2	5	4	6
Male	Health care	No	Less than 1 year	None	3	4	3	4	3	4	3	3	2	4	3	4	4	2	2	3	3	1	3	4
Male	Physics	No	3-5 years	2 to 3	2	4	4	5	2	5	6	6	5	5	6	6	6	5	1	3	2	6	6	6
Male	Chemistry	No	1-2 years	1	1	5	7	5	3	5	3	6	6	1	1	7	2	7	2	3	2	6	6	5
Male	Chemistry	No	1-2 years	1	2	6	4	4	6	4	7	2	6	5	3	6	5	5	2	3	2	3	3	6
Male	Chemistry	No	1-2 years	1	1	3	6	5	6	4	5	5	6	6	3	4	6	6	1	3	2	6	6	5
Male	Biomedical and clinical sciences (e.g. cellular, developmental, genomic, molecular, physiology)	No	6-10 years	2 to 3	5	1	7	2	6	2	1	1	6	4	1	1	4	1	3	3	2	5	6	2
Female	Chemistry	Yes	6-10 years	2 to 3	1	3	4	3	3	5	5	6	4	1	1	5	5	4	1	2	2	6	7	6
Female	Chemistry	No	1-2 years	1	4	3	5	5	4	5	4	5	5	3	4	4	4	4	3	3	1	6	5	5
Male	Engineering	No	Less than 1 year	1	4	3	6	7	4	6	4	5	6	6	6	5	6	5	1	2	3	6	5	5
Female	Health care	Yes	Less than 1 year	None	1	3	4	5	4	5	6	6	7	4	6	6	6	6	1	1	2	6	7	6
Female	Biomedical and clinical sciences (e.g. cellular, developmental, genomic, molecular, physiology)	Yes	Less than 1 year	None	1	4	2	2	1	3	6	4	5	3	2	5	5	6	1	2	2	7	5	6
Male	Computer science and mathematics	No	3-5 years	2 to 3	1	3	5	4	3	5	6	4	4	3	2	4	4	2	2	1	3	5	5	4
Male	Chemistry	No	Less than 1 year	1	1	7	7	6	6	6	6	7	7	6	4	7	7	7	1	1	2	7	7	6
Male	Biomedical and clinical sciences (e.g. cellular, developmental, genomic, molecular, physiology)	Yes	3-5 years	1	2	1	2	4	4	6	3	4	6	4	4	4	4	6	1	1	2	6	6	4
Female	Biomedical and clinical sciences (e.g. cellular, developmental, genomic, molecular, physiology)	Yes	1-2 years	1	5	5	2	4	1	5	3	1	5	1	2	1	1	3	2	3	3	6	3	2
Male	Chemistry	No	Less than 1 year	2 to 3	1	5	7	4	2	2	3	2	1	2	2	1	2	2	1	3	3	3	1	1
Male	Physics	No	3-5 years	4 to 5	1	3	2	4	1	4	4	4	5	4	2	6	3	6	2	3	3	5	6	2
Male	Agriculture and food	No	Less than 1 year	2 to 3	2	4	4	5	4	4	7	6	7	6	6	6	7	6	1	1	2	5	6	7
Male	Biomedical and clinical sciences (e.g. cellular, developmental, genomic, molecular, physiology)	No	11-20 years	2 to 3	4	6	1	1	1	1	7	6	6	3	1	1	7	6	3	1	3	1	1	1
Male	Biomedical and clinical sciences (e.g. cellular, developmental, genomic, molecular, physiology)	Yes	11-20 years	4 to 5	1	2	6	2	2	6	3	5	4	4	4	5	4	7	1	1	2	7	6	6
Female	Biomedical and clinical sciences (e.g. cellular, developmental, genomic, molecular, physiology)	No	3-5 years	1	6	4	6	5	1	6	5	6	6	5	5	4	5	4	1	1	2	6	5	6
Male	Physics	Yes	1-2 years	1	2	2	6	6	5	7	7	5	6	6	5	6	4	7	1	2	1	6	6	6
Female	Geology and environmental science	Yes	6-10 years	2 to 3	1	5	5	3	2	4	4	4	6	1	2	4	4	6	2	2	2	6	4	2
Male	Biomedical and clinical sciences (e.g. cellular, developmental, genomic, molecular, physiology)	Yes	6-10 years	2 to 3	2	4	2	1	1	4	5	1	4	1	1	1	4	4	2	2	3	5	1	3
Male	Ecology and evolution	No	1-2 years	1	2	5	6	1	1	1	1	1	1	1	1	1	1	1	3	3	3	2	2	2
Male	Engineering	No	6-10 years	2 to 3	1	1	6	6	4	6	7	6	6	7	7	6	6	6	1	3	2	7	7	6
Male	Chemistry	Yes	3-5 years	2 to 3	2	2	6	2	5	5	5	5	4	5	4	4	4	5	1	1	3	5	3	5
Male	Biomedical and clinical sciences (e.g. cellular, developmental, genomic, molecular, physiology)	Yes	1-2 years	1	4	5	3	1	5	1	1	1	2	2	2	1	2	1	3	3	3	2	1	1
Female	Biomedical and clinical sciences (e.g. cellular, developmental, genomic, molecular, physiology)	No	1-2 years	1	1	2	3	1	1	7	6	5	4	6	5	6	7	6	1	2	3	5	3	3
Female	Biomedical and clinical sciences (e.g. cellular, developmental, genomic, molecular, physiology)	No	1-2 years	1	2	6	2	2	1	4	4	2	5	1	3	2	5	2	3	3	3	5	1	1
Male	Physics	No	3-5 years	1	4	2	5	4	2	5	6	5	5	4	4	5	5	4	1	3	2	6	6	5
Male	Agriculture and food	No	Less than 1 year	1	1	3	3	4	6	4	6	6	4	5	4	5	4	5	1	1	2	6	5	6
Male	Biomedical and clinical sciences (e.g. cellular, developmental, genomic, molecular, physiology)	Yes	3-5 years	1	1	3	5	1	1	5	7	5	6	1	1	2	1	6	3	3	3	5	5	2
Female	Biomedical and clinical sciences (e.g. cellular, developmental, genomic, molecular, physiology)	No	1-2 years	1	1	4	3	3	4	3	7	3	6	3	1	5	7	6	3	2	2	6	5	5
Male	Engineering	No	1-2 years	1	1	3	2	5	2	6	7	5	5	6	5	6	6	6	1	1	3	7	6	6
Male	Chemistry	No	Less than 1 year	1	1	3	6	5	4	3	4	5	4	4	4	4	4	5	1	1	2	5	3	5
Male	Biomedical and clinical sciences (e.g. cellular, developmental, genomic, molecular, physiology)	No	Less than 1 year	None	1	3	3	4	3	6	6	7	6	4	6	4	4	7	1	1	2	6	6	5
Male	Agriculture and food	No	3-5 years	2 to 3	6	6	1	1	1	1	2	1	2	7	1	3	2	3	3	3	2	3	3	1
Male	Biomedical and clinical sciences (e.g. cellular, developmental, genomic, molecular, physiology)	No	1-2 years	None	1	1	6	4	2	3	7	6	6	4	1	5	7	6	1	1	2	7	7	5
Male	Other science-related field	No	3-5 years	1	1	3	7	7	4	6	7	7	5	7	5	7	7	7	1	1	2	6	5	7
Male	Biomedical and clinical sciences (e.g. cellular, developmental, genomic, molecular, physiology)	Yes	Less than 1 year	1	1	1	3	6	4	6	6	6	6	6	6	5	6	7	1	1	2	6	6	6
Female	Biomedical and clinical sciences (e.g. cellular, developmental, genomic, molecular, physiology)	No	1-2 years	1	1	3	3	3	1	4	5	3	4	4	3	2	3	4	2	1	2	5	3	3
Male	Biomedical and clinical sciences (e.g. cellular, developmental, genomic, molecular, physiology)	Yes	1-2 years	None	3	6	2	5	1	5	7	4	6	1	1	5	5	1	2	1	3	3	3	2
Male	Engineering	No	1-2 years	1	1	7	4	1	1	4	4	5	4	7	7	5	5	5	1	3	2	6	4	5
Male	Biomedical and clinical sciences (e.g. cellular, developmental, genomic, molecular, physiology)	Yes	1-2 years	1	1	2	3	1	1	6	3	5	6	5	4	5	6	5	1	1	2	5	5	5
Male	Chemistry	No	3-5 years	2 to 3	1	2	6	6	2	4	7	6	4	1	1	6	7	7	3	2	2	6	5	4
Female	Astronomy and planetary science	No	1-2 years	1	1	1	7	4	3	5	6	7	4	5	3	7	1	7	2	3	1	6	6	6
Female	Biomedical and clinical sciences (e.g. cellular, developmental, genomic, molecular, physiology)	Yes	3-5 years	2 to 3	1	6	7	5	1	7	3	3	4	4	2	3	4	5	3	1	3	2	2	2
Male	Health care	No	1-2 years	1	2	3	2	1	1	3	5	1	3	5	4	1	3	1	3	3	3	5	3	3
Male	Other science-related field	No	6-10 years	2 to 3	1	6	1	1	1	4	7	5	6	4	4	5	7	6	2	2	3	1	1	1
Female	Biomedical and clinical sciences (e.g. cellular, developmental, genomic, molecular, physiology)	Yes	3-5 years	1	1	2	6	3	6	6	7	1	6	5	6	3	5	7	3	2	2	3	2	3
Male	Chemistry	No	Less than 1 year	1	1	4	2	6	3	7	5	1	5	3	4	2	4	6	2	1	1	2	2	2
Female	Other science-related field	No	3-5 years	2 to 3	1	3	2	2	2	7	4	2	4	1	1	2	7	4	3	3	3	4	2	3
Female	Biomedical and clinical sciences (e.g. cellular, developmental, genomic, molecular, physiology)	No	3-5 years	1	1	2	6	3	3	4	3	2	4	7	4	6	5	3	3	3	3	3	3	3
Male	Biomedical and clinical sciences (e.g. cellular, developmental, genomic, molecular, physiology)	No	6-10 years	2 to 3	1	6	2	1	1	1	3	2	4	1	1	4	4	4	2	3	2	6	6	2
Female	Biomedical and clinical sciences (e.g. cellular, developmental, genomic, molecular, physiology)	Yes	6-10 years	2 to 3	1	4	5	3	5	5	7	3	5	5	3	5	6	6	3	1	2	4	3	3
Male	Chemistry	Yes	1-2 years	1	1	7	6	6	7	4	7	4	4	6	5	7	7	7	1	3	2	6	6	7
Female	Chemistry	No	Less than 1 year	1	1	4	7	4	2	4	3	7	6	1	1	7	1	7	2	1	1	7	7	6
Female	Physics	No	6-10 years	2 to 3	1	4	6	2	1	5	6	1	7	4	3	3	3	5	1	2	3	6	5	3
Male	Biomedical and clinical sciences (e.g. cellular, developmental, genomic, molecular, physiology)	Yes	3-5 years	1	2	4	4	3	6	3	6	3	6	3	3	4	3	6	3	3	2	5	6	5
Male	Physics	No	3-5 years	2 to 3	6	5	7	2	1	4	6	6	6	2	2	6	7	6	2	3	2	7	5	3
Female	Ecology and evolution	No	Less than 1 year	1	1	1	6	7	5	7	7	7	7	5	4	6	7	7	3	1	2	7	7	6
Male	Biomedical and clinical sciences (e.g. cellular, developmental, genomic, molecular, physiology)	No	3-5 years	2 to 3	1	3	4	7	6	7	7	6	6	5	4	6	6	7	1	1	2	6	6	6
Male	Biomedical and clinical sciences (e.g. cellular, developmental, genomic, molecular, physiology)	Yes	3-5 years	1	1	5	6	7	6	7	7	2	3	2	5	4	6	5	3	1	3	6	2	3
Female	Biomedical and clinical sciences (e.g. cellular, developmental, genomic, molecular, physiology)	Yes	1-2 years	2 to 3	1	1	3	3	5	6	7	6	7	3	2	3	4	5	2	2	3	5	5	5
Male	Chemistry	No	Less than 1 year	None	1	7	6	6	7	6	7	7	7	6	6	7	7	7	1	1	1	7	7	7
Male	Chemistry	Yes	1-2 years	1	1	4	4	6	6	7	6	5	6	2	3	6	3	5	2	1	1	5	4	6
Male	Astronomy and planetary science	Yes	Less than 1 year	None	1	2	5	5	2	4	6	3	6	4	2	6	3	6	1	1	1	6	6	6
Male	Biomedical and clinical sciences (e.g. cellular, developmental, genomic, molecular, physiology)	No	1-2 years	None	1	2	3	2	5	7	7	5	6	4	6	7	5	6	1	1	2	7	6	7
Female	Biomedical and clinical sciences (e.g. cellular, developmental, genomic, molecular, physiology)	No	3-5 years	1	1	4	6	4	1	5	7	3	4	3	4	6	6	6	1	3	2	2	2	4
Male	Chemistry	No	3-5 years	None	3	4	3	4	1	4	7	6	6	6	6	6	7	6	1	3	2	7	6	6
Female	Biomedical and clinical sciences (e.g. cellular, developmental, genomic, molecular, physiology)	No	1-2 years	1	1	3	2	2	1	5	5	6	6	2	3	5	4	5	2	3	2	6	5	3
Male	Physics	No	3-5 years	1	1	2	7	7	4	7	6	5	6	3	5	6	7	6	2	3	3	6	6	6
Female	Ecology and evolution	No	3-5 years	2 to 3	4	2	7	2	1	6	5	1	4	5	3	3	5	7	2	3	3	6	3	4
Male	Chemistry	No	Less than 1 year	1	1	1	6	5	7	3	5	5	4	2	4	5	4	6	1	2	2	6	5	6
Male	Other science-related field	No	3-5 years	2 to 3	1	6	4	4	1	4	7	5	6	4	4	6	7	6	1	3	3	6	6	5
Male	Astronomy and planetary science	No	Less than 1 year	1	4	5	4	5	6	6	5	5	5	4	2	3	7	7	2	1	2	7	5	7
Male	Social sciences	Yes	Less than 1 year	None	1	2	4	4	5	7	7	3	3	5	4	3	6	6	1	1	3	4	4	5
Male	Biomedical and clinical sciences (e.g. cellular, developmental, genomic, molecular, physiology)	No	3-5 years	2 to 3	1	4	4	6	3	6	7	6	6	4	1	6	6	6	3	3	3	5	5	5
Male	Astronomy and planetary science	No	1-2 years	1	1	2	6	3	5	2	5	5	2	5	2	2	3	4	2	1	2	3	3	6
Male	Health care	No	1-2 years	1	1	3	3	6	3	6	5	6	5	4	4	5	5	5	1	1	2	5	5	6
Female	Agriculture and food	No	3-5 years	2 to 3	1	2	5	4	1	4	7	5	3	3	1	5	4	6	2	1	1	5	5	6
Female	Geology and environmental science	No	3-5 years	2 to 3	2	3	4	2	1	1	4	2	4	4	1	4	3	6	2	3	3	7	4	2
Male	Physics	Yes	Less than 1 year	None	1	3	6	4	2	4	6	5	6	5	4	6	2	6	1	2	2	6	6	6
Female	Biomedical and clinical sciences (e.g. cellular, developmental, genomic, molecular, physiology)	Yes	Less than 1 year	1	1	3	5	3	6	5	6	5	4	4	5	5	6	6	1	3	2	5	5	5
Female	Biomedical and clinical sciences (e.g. cellular, developmental, genomic, molecular, physiology)	No	3-5 years	2 to 3	1	2	3	4	1	5	5	4	5	3	3	5	3	3	2	3	2	6	4	5
Male	Engineering	No	Less than 1 year	None	3	5	1	1	6	3	6	1	5	2	1	3	4	6	2	3	3	6	4	2
Male	Biomedical and clinical sciences (e.g. cellular, developmental, genomic, molecular, physiology)	Yes	Less than 1 year	None	3	2	5	6	6	6	4	4	4	4	5	6	4	7	1	2	2	6	5	4
Female	Biomedical and clinical sciences (e.g. cellular, developmental, genomic, molecular, physiology)	No	3-5 years	2 to 3	1	3	6	7	4	7	6	6	5	6	7	5	3	7	1	1	1	7	4	6
Female	Biomedical and clinical sciences (e.g. cellular, developmental, genomic, molecular, physiology)	No	3-5 years	2 to 3	1	2	7	4	3	7	6	5	6	5	5	6	6	7	1	2	2	7	7	6
Male	Geology and environmental science	No	Less than 1 year	None	4	2	6	6	6	5	6	6	4	6	5	5	6	6	1	1	2	6	3	6
Male	Biomedical and clinical sciences (e.g. cellular, developmental, genomic, molecular, physiology)	Yes	Less than 1 year	1	1	7	6	3	4	2	7	7	7	7	4	7	7	7	1	1	1	7	7	7
Male	Biomedical and clinical sciences (e.g. cellular, developmental, genomic, molecular, physiology)	Yes	3-5 years	1	1	2	1	1	1	5	2	3	5	3	1	2	2	1	3	1	3	2	2	3
Male	Biomedical and clinical sciences (e.g. cellular, developmental, genomic, molecular, physiology)	Yes	3-5 years	1	6	6	6	5	5	6	7	7	5	1	3	5	3	5	2	2	2	7	6	6
Female	Biomedical and clinical sciences (e.g. cellular, developmental, genomic, molecular, physiology)	No	1-2 years	1	1	3	5	4	5	5	5	3	4	5	6	4	6	4	1	1	2	4	4	5
Female	Biomedical and clinical sciences (e.g. cellular, developmental, genomic, molecular, physiology)	Yes	1-2 years	1	1	7	6	6	1	6	7	7	7	5	5	7	5	7	3	1	2	7	5	7
Non-gendered	Biomedical and clinical sciences (e.g. cellular, developmental, genomic, molecular, physiology)	No	Less than 1 year	None	6	3	3	3	4	2	5	5	4	4	3	4	5	4	2	2	2	4	4	4
Female	Biomedical and clinical sciences (e.g. cellular, developmental, genomic, molecular, physiology)	Yes	Less than 1 year	None	1	3	5	3	6	3	7	6	5	4	5	5	6	6	1	1	3	7	6	5
Male	Agriculture and food	Yes	3-5 years	1	2	2	3	5	6	3	6	5	6	6	3	5	6	5	2	2	1	5	5	6
Female	Biomedical and clinical sciences (e.g. cellular, developmental, genomic, molecular, physiology)	No	3-5 years	1	1	4	6	5	6	6	6	7	5	5	4	7	4	6	1	1	2	6	5	6
Male	Chemistry	No	Less than 1 year	1	1	2	7	5	3	3	7	6	6	3	2	4	7	2	1	1	2	6	5	5
Female	Biomedical and clinical sciences (e.g. cellular, developmental, genomic, molecular, physiology)	Yes	6-10 years	4 to 5	1	4	3	5	3	7	5	7	5	1	1	3	5	3	3	1	2	6	5	7
Female	Astronomy and planetary science	No	3-5 years	2 to 3	4	3	4	3	2	5	6	6	5	7	6	4	6	6	2	2	2	6	5	5
Male	Physics	Yes	1-2 years	None	2	1	6	6	2	1	6	6	6	2	1	7	4	7	3	1	1	7	7	7
Female	Biomedical and clinical sciences (e.g. cellular, developmental, genomic, molecular, physiology)	No	1-2 years	2 to 3	1	6	2	1	5	4	6	1	3	6	4	1	1	5	3	1	2	6	2	2
Male	Chemistry	Yes	3-5 years	2 to 3	1	2	6	4	2	4	6	2	5	4	4	5	4	6	1	2	2	5	5	4
Male	Biomedical and clinical sciences (e.g. cellular, developmental, genomic, molecular, physiology)	Yes	3-5 years	1	1	4	3	3	6	6	3	2	3	5	3	3	2	2	3	1	3	5	5	3
Male	Biomedical and clinical sciences (e.g. cellular, developmental, genomic, molecular, physiology)	Yes	1-2 years	2 to 3	2	4	6	5	5	6	6	3	6	1	1	2	7	6	1	2	2	7	6	5
Female	Biomedical and clinical sciences (e.g. cellular, developmental, genomic, molecular, physiology)	Yes	3-5 years	None	5	3	5	3	4	5	7	6	3	3	4	4	1	7	3	1	2	7	4	3
Female	Biomedical and clinical sciences (e.g. cellular, developmental, genomic, molecular, physiology)	No	1-2 years	1	2	3	7	7	7	4	3	7	1	4	2	4	1	5	3	2	3	6	3	4
Male	Geology and environmental science	No	3-5 years	2 to 3	1	2	5	5	5	5	6	6	5	4	4	5	5	5	1	2	1	6	5	6
Female	Biomedical and clinical sciences (e.g. cellular, developmental, genomic, molecular, physiology)	No	3-5 years	1	1	2	5	7	1	7	6	7	6	6	5	1	4	4	1	1	2	3	3	6
Female	Biomedical and clinical sciences (e.g. cellular, developmental, genomic, molecular, physiology)	Yes	1-2 years	1	2	2	5	5	4	5	5	5	5	3	2	6	3	6	2	2	1	6	6	5
Male	Biomedical and clinical sciences (e.g. cellular, developmental, genomic, molecular, physiology)	No	6-10 years	2 to 3	6	3	4	1	1	3	6	3	6	2	1	2	1	4	1	3	2	6	6	4
Female	Agriculture and food	No	Less than 1 year	None	1	5	4	4	3	6	3	4	5	2	2	4	4	5	2	3	3	3	1	4
Male	Biomedical and clinical sciences (e.g. cellular, developmental, genomic, molecular, physiology)	No	Less than 1 year	1	1	1	6	5	1	5	4	6	7	4	1	4	1	5	2	1	2	5	5	6
Female	Biomedical and clinical sciences (e.g. cellular, developmental, genomic, molecular, physiology)	Yes	1-2 years	1	1	2	6	2	6	3	7	2	5	5	4	5	3	6	1	1	2	5	5	5
Female	Other science-related field	No	1-2 years	1	2	1	3	6	7	7	7	6	7	5	4	6	7	7	2	1	2	7	7	7
Female	Computer science and mathematics	No	Less than 1 year	None	2	3	3	3	1	5	5	5	5	6	5	1	6	6	2	3	3	5	2	4
Male	Biomedical and clinical sciences (e.g. cellular, developmental, genomic, molecular, physiology)	No	Less than 1 year	1	2	2	1	3	7	4	7	6	7	4	4	7	3	7	1	1	2	7	6	6
Female	Health care	Yes	1-2 years	1	1	3	2	1	1	1	7	1	1	4	1	2	4	7	1	2	3	1	1	2
Male	Other science-related field	Yes	3-5 years	2 to 3	1	2	4	1	4	5	6	6	7	6	3	6	7	6	1	2	2	5	4	4
Female	Biomedical and clinical sciences (e.g. cellular, developmental, genomic, molecular, physiology)	No	3-5 years	1	1	2	4	5	3	4	7	6	7	6	6	5	6	7	3	3	1	7	7	6
Male	Biomedical and clinical sciences (e.g. cellular, developmental, genomic, molecular, physiology)	No	1-2 years	None	1	3	4	4	1	3	4	4	6	4	4	4	4	4	1	2	2	4	4	4
Male	Biomedical and clinical sciences (e.g. cellular, developmental, genomic, molecular, physiology)	Yes	3-5 years	1	1	1	5	5	1	7	7	3	3	1	1	2	2	7	2	2	3	6	2	2
Female	Biomedical and clinical sciences (e.g. cellular, developmental, genomic, molecular, physiology)	No	1-2 years	1	2	5	4	1	1	1	4	3	4	6	6	1	3	3	3	3	3	7	3	3
Female	Biomedical and clinical sciences (e.g. cellular, developmental, genomic, molecular, physiology)	No	3-5 years	1	1	4	3	2	1	5	3	2	4	1	1	2	3	1	2	3	3	5	3	2
Male	Biomedical and clinical sciences (e.g. cellular, developmental, genomic, molecular, physiology)	No	1-2 years	None	1	1	6	6	5	6	7	5	7	5	4	7	6	7	2	1	2	7	6	6
Female	Biomedical and clinical sciences (e.g. cellular, developmental, genomic, molecular, physiology)	No	3-5 years	4 to 5	1	4	6	5	6	5	7	7	7	3	3	7	3	5	3	2	2	5	6	6
Female	Biomedical and clinical sciences (e.g. cellular, developmental, genomic, molecular, physiology)	No	3-5 years	1	1	3	6	6	4	4	4	3	3	6	6	3	5	3	1	3	3	4	2	4
Female	Biomedical and clinical sciences (e.g. cellular, developmental, genomic, molecular, physiology)	Yes	6-10 years	2 to 3	1	1	3	1	1	5	5	5	4	5	1	3	3	6	3	1	3	6	4	5
Female	Social sciences	Yes	Less than 1 year	1	1	3	3	5	6	3	7	7	5	2	1	3	3	4	3	1	2	4	3	5
Male	Biomedical and clinical sciences (e.g. cellular, developmental, genomic, molecular, physiology)	No	1-2 years	1	2	4	4	5	2	4	4	5	6	3	4	6	5	6	1	1	2	7	7	5
Male	Biomedical and clinical sciences (e.g. cellular, developmental, genomic, molecular, physiology)	No	1-2 years	2 to 3	3	7	1	4	4	6	7	7	7	7	7	7	7	7	1	1	2	7	4	5
Female	Biomedical and clinical sciences (e.g. cellular, developmental, genomic, molecular, physiology)	Yes	3-5 years	2 to 3	1	7	6	7	6	6	6	6	7	6	4	7	5	7	3	3	2	7	7	7
Male	Social sciences	Yes	Less than 1 year	None	1	3	2	5	5	6	6	6	4	4	4	5	4	6	2	1	2	6	4	6
Female	Ecology and evolution	Yes	6-10 years	2 to 3	1	6	1	1	1	1	1	1	3	1	1	1	1	5	3	1	3	5	3	3
Female	Biomedical and clinical sciences (e.g. cellular, developmental, genomic, molecular, physiology)	No	1-2 years	1	1	2	1	5	1	7	7	4	5	4	3	4	3	7	1	2	2	6	4	5
Male	Physics	No	6-10 years	2 to 3	1	3	7	5	6	6	4	3	3	5	4	4	7	3	1	2	3	2	2	4
Male	Biomedical and clinical sciences (e.g. cellular, developmental, genomic, molecular, physiology)	No	3-5 years	1	1	5	2	2	3	3	4	2	5	3	3	5	4	5	2	2	3	4	4	2
Male	Biomedical and clinical sciences (e.g. cellular, developmental, genomic, molecular, physiology)	No	Less than 1 year	2 to 3	1	1	6	6	6	6	6	7	6	7	7	6	6	6	1	1	1	7	6	6
Male	Biomedical and clinical sciences (e.g. cellular, developmental, genomic, molecular, physiology)	No	3-5 years	1	2	4	4	2	2	7	7	3	4	4	6	6	7	7	1	1	3	7	5	2
Female	Social sciences	No	1-2 years	1	2	4	6	3	1	1	2	3	3	3	3	1	3	3	3	1	3	7	3	4
Male	Physics	No	Less than 1 year	1	1	3	6	6	6	5	7	7	6	4	4	6	6	7	1	1	2	6	5	6
Male	Biomedical and clinical sciences (e.g. cellular, developmental, genomic, molecular, physiology)	Yes	1-2 years	1	3	5	1	4	4	5	3	5	5	2	5	3	1	4	3	3	3	5	5	2
Male	Biomedical and clinical sciences (e.g. cellular, developmental, genomic, molecular, physiology)	Yes	6-10 years	2 to 3	1	5	4	1	4	2	4	4	6	2	1	3	4	3	3	1	3	7	6	5
Male	Biomedical and clinical sciences (e.g. cellular, developmental, genomic, molecular, physiology)	No	3-5 years	1	1	5	1	3	3	3	4	3	5	4	1	1	1	4	2	2	2	6	5	2
Female	Biomedical and clinical sciences (e.g. cellular, developmental, genomic, molecular, physiology)	Yes	3-5 years	1	1	4	7	6	7	6	5	6	3	4	4	4	5	7	3	3	2	7	6	5
Male	Biomedical and clinical sciences (e.g. cellular, developmental, genomic, molecular, physiology)	Yes	6-10 years	4 to 5	3	6	1	1	1	4	1	1	5	1	1	1	1	6	3	3	3	3	2	1
Female	Biomedical and clinical sciences (e.g. cellular, developmental, genomic, molecular, physiology)	Yes	6-10 years	1	6	6	4	5	6	6	2	1	4	2	4	5	1	2	1	3	3	7	6	3
Male	Chemistry	No	6-10 years	2 to 3	1	2	1	5	4	3	7	6	6	5	3	7	4	7	1	1	1	7	7	5
Female	Biomedical and clinical sciences (e.g. cellular, developmental, genomic, molecular, physiology)	Yes	Less than 1 year	None	2	5	1	1	1	7	4	4	1	1	1	2	4	2	3	3	3	1	1	2
Female	Chemistry	Yes	3-5 years	2 to 3	1	4	5	2	6	5	3	5	5	4	2	3	2	4	3	2	3	5	4	5
Male	Ecology and evolution	Yes	Less than 1 year	1	6	2	1	6	3	5	7	6	6	5	5	6	5	6	3	3	2	7	7	6
Male	Biomedical and clinical sciences (e.g. cellular, developmental, genomic, molecular, physiology)	No	3-5 years	1	1	3	3	3	1	5	2	7	6	5	4	5	5	5	2	3	2	6	4	5
Male	Ecology and evolution	Yes	3-5 years	1	1	6	1	4	1	5	5	1	5	1	2	1	2	2	1	3	3	6	4	2
Male	Chemistry	No	6-10 years	2 to 3	1	2	7	6	7	6	7	7	7	4	5	7	6	7	1	3	2	7	7	7
Female	Biomedical and clinical sciences (e.g. cellular, developmental, genomic, molecular, physiology)	No	3-5 years	1	1	4	5	5	1	7	7	6	7	3	5	5	7	6	2	3	2	5	5	6
Male	Ecology and evolution	Yes	1-2 years	1	1	2	6	4	5	5	5	5	4	5	4	5	5	5	2	2	2	5	4	6
Male	Biomedical and clinical sciences (e.g. cellular, developmental, genomic, molecular, physiology)	No	1-2 years	1	1	1	7	5	7	6	6	7	5	5	4	6	6	6	1	3	2	7	5	6
Female	Biomedical and clinical sciences (e.g. cellular, developmental, genomic, molecular, physiology)	No	Less than 1 year	None	4	2	7	5	7	4	5	5	2	6	4	4	4	6	1	1	2	7	5	6
Male	Physics	No	Less than 1 year	None	3	5	7	4	2	4	4	1	1	4	3	4	4	5	2	1	2	4	2	3
Male	Physics	Yes	1-2 years	1	3	4	5	2	1	4	4	5	6	3	3	4	6	3	3	2	3	5	5	5
Male	Engineering	No	3-5 years	1	1	6	2	2	1	7	4	6	6	5	5	5	4	4	2	3	3	6	4	4
Male	Physics	No	3-5 years	1	2	5	6	6	4	5	7	5	4	5	5	4	6	3	1	3	2	5	5	3
Female	Biomedical and clinical sciences (e.g. cellular, developmental, genomic, molecular, physiology)	Yes	Less than 1 year	None	2	6	2	5	1	5	7	7	7	1	1	7	3	7	2	1	1	7	7	7
Female	Biomedical and clinical sciences (e.g. cellular, developmental, genomic, molecular, physiology)	No	1-2 years	2 to 3	1	3	3	4	5	5	5	5	5	5	5	5	4	6	1	2	1	5	5	5
Female	Biomedical and clinical sciences (e.g. cellular, developmental, genomic, molecular, physiology)	No	1-2 years	1	3	2	6	6	5	6	6	6	6	2	4	6	5	5	1	1	2	7	6	6
Female	Biomedical and clinical sciences (e.g. cellular, developmental, genomic, molecular, physiology)	Yes	3-5 years	1	1	5	2	2	3	2	5	4	4	2	2	3	3	3	2	3	3	6	5	3
Male	Biomedical and clinical sciences (e.g. cellular, developmental, genomic, molecular, physiology)	No	3-5 years	1	1	4	6	2	3	5	7	1	6	4	7	3	7	7	1	3	3	5	5	2
Female	Biomedical and clinical sciences (e.g. cellular, developmental, genomic, molecular, physiology)	Yes	Less than 1 year	1	1	5	2	6	7	6	7	3	4	4	3	4	3	6	2	1	2	5	3	6
Female	Biomedical and clinical sciences (e.g. cellular, developmental, genomic, molecular, physiology)	Yes	3-5 years	1	1	6	1	1	6	6	7	3	6	1	1	3	1	6	3	1	3	6	5	5
Female	Biomedical and clinical sciences (e.g. cellular, developmental, genomic, molecular, physiology)	Yes	Less than 1 year	None	1	5	5	3	5	4	3	3	2	1	1	4	2	6	3	1	2	7	3	5
Male	Social sciences	No	1-2 years	None	3	6	4	1	1	4	4	5	3	1	1	2	4	6	2	3	3	5	5	1
Male	Biomedical and clinical sciences (e.g. cellular, developmental, genomic, molecular, physiology)	Yes	3-5 years	1	6	4	7	6	7	7	4	3	6	3	7	2	6	2	1	3	2	7	7	4
Male	Biomedical and clinical sciences (e.g. cellular, developmental, genomic, molecular, physiology)	No	3-5 years	2 to 3	2	7	5	7	7	7	7	7	7	4	4	7	7	7	1	1	1	7	7	7
Male	Biomedical and clinical sciences (e.g. cellular, developmental, genomic, molecular, physiology)	Yes	3-5 years	1	5	4	3	3	3	4	6	2	5	3	5	3	3	5	3	1	3	6	5	3
Female	Social sciences	Yes	1-2 years	2 to 3	1	4	3	4	1	6	7	7	6	3	1	5	5	7	3	2	2	7	6	6
Female	Biomedical and clinical sciences (e.g. cellular, developmental, genomic, molecular, physiology)	No	1-2 years	1	2	3	4	1	1	1	1	1	4	1	1	1	1	1	3	3	3	1	1	1
Female	Ecology and evolution	Yes	3-5 years	1	1	3	5	2	1	7	6	2	3	3	1	2	3	2	3	3	3	5	3	2
Female	Biomedical and clinical sciences (e.g. cellular, developmental, genomic, molecular, physiology)	No	3-5 years	2 to 3	1	7	5	5	7	6	7	3	7	3	6	7	3	7	3	1	1	7	5	5
Female	Biomedical and clinical sciences (e.g. cellular, developmental, genomic, molecular, physiology)	No	6-10 years	2 to 3	1	2	1	2	1	5	5	3	5	3	5	1	1	5	3	2	3	4	4	5
Female	Geology and environmental science	Yes	3-5 years	2 to 3	1	3	3	3	3	3	6	6	5	3	1	3	4	5	2	3	2	6	6	3
Female	Physics	No	1-2 years	1	3	5	7	2	4	4	6	1	4	2	3	4	4	1	2	3	3	4	3	4
Male	Chemistry	Yes	Less than 1 year	1	1	2	4	6	2	4	7	6	7	6	4	4	6	4	1	2	2	2	3	3
Male	Biomedical and clinical sciences (e.g. cellular, developmental, genomic, molecular, physiology)	No	Less than 1 year	None	1	5	5	4	7	5	7	5	7	4	4	4	5	4	1	3	2	5	4	2
Male	Biomedical and clinical sciences (e.g. cellular, developmental, genomic, molecular, physiology)	No	1-2 years	None	1	1	3	4	5	6	7	6	5	6	6	6	6	6	1	1	2	6	6	6
Male	Chemistry	Yes	Less than 1 year	1	1	3	4	6	4	4	7	3	5	3	4	3	5	3	1	1	2	5	5	5
Male	Biomedical and clinical sciences (e.g. cellular, developmental, genomic, molecular, physiology)	No	1-2 years	1	1	4	5	4	4	6	6	4	6	6	6	6	6	6	1	3	2	6	5	3
Female	Other science-related field	Yes	Less than 1 year	None	2	4	7	5	5	4	3	7	7	7	7	3	4	7	1	1	1	7	7	6
Female	Physics	No	Less than 1 year	None	2	5	3	5	5	6	6	6	3	4	3	4	2	1	3	1	2	2	1	6
Female	Biomedical and clinical sciences (e.g. cellular, developmental, genomic, molecular, physiology)	Yes	Less than 1 year	1	1	6	3	5	5	5	5	6	5	1	2	3	2	4	2	1	2	6	5	6
Female	Social sciences	No	Less than 1 year	1	1	3	4	6	2	4	7	7	7	3	3	7	7	7	1	1	1	7	7	7
Female	Biomedical and clinical sciences (e.g. cellular, developmental, genomic, molecular, physiology)	No	3-5 years	2 to 3	6	4	5	6	2	6	7	3	3	3	2	2	3	3	3	3	2	6	6	5
Male	Astronomy and planetary science	Yes	3-5 years	1	1	3	6	7	6	6	6	6	4	4	4	4	6	7	3	3	2	2	4	6
Male	Biomedical and clinical sciences (e.g. cellular, developmental, genomic, molecular, physiology)	No	3-5 years	1	4	5	2	1	1	4	7	7	6	4	1	1	6	7	1	3	1	7	4	7
Male	Biomedical and clinical sciences (e.g. cellular, developmental, genomic, molecular, physiology)	Yes	6-10 years	2 to 3	4	4	3	2	1	3	7	3	4	4	7	5	6	7	2	1	1	7	5	2
Female	Biomedical and clinical sciences (e.g. cellular, developmental, genomic, molecular, physiology)	No	3-5 years	1	1	4	1	2	6	3	6	6	7	2	4	2	5	7	1	1	2	7	4	7
Male	Biomedical and clinical sciences (e.g. cellular, developmental, genomic, molecular, physiology)	No	1-2 years	1	1	6	4	2	3	6	4	5	3	2	3	4	4	6	3	3	3	6	4	4
Male	Engineering	Yes	3-5 years	4 to 5	1	2	6	3	2	5	5	5	6	4	5	6	5	7	1	2	2	7	6	6
Male	Ecology and evolution	No	Less than 1 year	1	3	4	3	4	2	2	5	5	6	2	2	4	3	5	1	1	3	6	6	4
Female	Biomedical and clinical sciences (e.g. cellular, developmental, genomic, molecular, physiology)	No	3-5 years	1	1	3	4	5	3	7	7	6	6	4	4	7	7	7	1	1	1	7	5	3
Female	Other science-related field	Yes	3-5 years	2 to 3	1	6	1	6	4	1	6	7	7	1	1	6	4	7	3	1	2	7	6	6
Female	Engineering	Yes	1-2 years	1	1	3	4	4	6	4	5	5	2	4	3	5	4	3	2	3	3	5	3	2
Female	Biomedical and clinical sciences (e.g. cellular, developmental, genomic, molecular, physiology)	Yes	3-5 years	1	1	3	3	5	4	6	2	1	2	6	5	1	3	5	3	2	3	3	3	3
Male	Biomedical and clinical sciences (e.g. cellular, developmental, genomic, molecular, physiology)	No	Less than 1 year	None	6	2	5	5	4	5	6	3	6	5	5	4	6	6	2	3	2	6	6	5
Male	Ecology and evolution	No	1-2 years	1	4	4	2	1	1	3	7	1	4	4	1	6	1	7	2	1	3	6	6	3
Male	Ecology and evolution	Yes	1-2 years	1	1	2	6	6	1	6	7	7	7	7	4	7	4	7	1	2	2	7	7	7
Female	Biomedical and clinical sciences (e.g. cellular, developmental, genomic, molecular, physiology)	No	3-5 years	1	1	2	4	1	1	2	6	1	4	5	4	2	5	2	1	3	2	7	6	1
Female	Biomedical and clinical sciences (e.g. cellular, developmental, genomic, molecular, physiology)	Yes	11-20 years	1	3	5	1	1	3	4	6	5	3	2	1	3	1	6	3	3	3	5	5	2
Male	Physics	No	Less than 1 year	1	5	7	7	4	4	7	7	6	7	4	4	7	7	7	1	1	1	7	7	7
Female	Chemistry	No	1-2 years	1	1	1	5	5	5	6	6	2	5	5	4	5	4	5	1	1	2	6	4	6
Female	Biomedical and clinical sciences (e.g. cellular, developmental, genomic, molecular, physiology)	No	Less than 1 year	1	4	5	4	5	4	4	3	2	3	1	1	3	1	4	3	2	2	4	1	3
Female	Biomedical and clinical sciences (e.g. cellular, developmental, genomic, molecular, physiology)	No	3-5 years	1	2	2	6	6	2	6	7	6	6	1	3	3	6	3	2	3	3	2	2	5
Female	Biomedical and clinical sciences (e.g. cellular, developmental, genomic, molecular, physiology)	No	3-5 years	1	1	3	4	1	5	2	4	5	1	4	3	2	4	1	3	3	2	6	5	3
Male	Engineering	Yes	1-2 years	1	1	2	4	5	6	5	6	3	5	5	3	4	5	4	1	1	2	3	3	3
Female	Geology and environmental science	Yes	3-5 years	1	1	6	1	2	7	2	7	7	7	1	1	7	2	4	1	1	2	7	7	5
Male	Biomedical and clinical sciences (e.g. cellular, developmental, genomic, molecular, physiology)	No	3-5 years	2 to 3	3	6	3	1	1	2	2	1	3	1	1	1	2	1	3	3	3	1	1	1
Male	Ecology and evolution	No	3-5 years	2 to 3	5	3	5	6	1	6	7	6	5	5	4	4	6	6	1	3	2	6	6	6
Female	Health care	No	1-2 years	1	1	1	6	3	2	6	6	5	6	5	4	4	6	6	1	3	2	5	5	5
Male	Biomedical and clinical sciences (e.g. cellular, developmental, genomic, molecular, physiology)	No	1-2 years	None	2	2	5	5	2	4	7	7	5	5	5	6	4	6	1	1	2	7	7	7
Female	Biomedical and clinical sciences (e.g. cellular, developmental, genomic, molecular, physiology)	No	Less than 1 year	None	1	1	7	5	7	4	7	6	6	6	5	6	4	5	1	1	1	7	5	5
Male	Biomedical and clinical sciences (e.g. cellular, developmental, genomic, molecular, physiology)	No	6-10 years	1	1	5	3	1	1	7	6	5	5	4	6	5	7	6	3	3	1	7	6	5
Female	Agriculture and food	No	1-2 years	2 to 3	1	1	4	4	4	6	5	6	6	6	4	4	6	7	2	2	2	6	5	6
Female	Agriculture and food	Yes	1-2 years	1	2	6	3	3	6	3	7	6	4	1	2	2	1	3	2	1	3	6	3	3
Male	Biomedical and clinical sciences (e.g. cellular, developmental, genomic, molecular, physiology)	No	3-5 years	1	1	3	5	6	4	6	6	7	7	5	5	6	5	7	3	1	2	6	6	6
Male	Physics	No	1-2 years	None	3	4	6	2	1	3	6	3	4	4	3	3	4	6	1	1	2	6	5	5
Female	Biomedical and clinical sciences (e.g. cellular, developmental, genomic, molecular, physiology)	No	1-2 years	1	3	6	4	2	3	2	4	6	4	1	5	4	4	4	1	1	2	4	4	4
Male	Biomedical and clinical sciences (e.g. cellular, developmental, genomic, molecular, physiology)	Yes	Less than 1 year	None	2	1	6	6	6	5	7	7	5	4	5	6	6	5	3	1	2	7	7	6
Female	Other science-related field	Yes	11-20 years	4 to 5	1	2	5	5	5	4	4	2	6	4	3	3	3	5	1	1	2	5	5	5
I’d prefer not to say	Computer science and mathematics	No	Less than 1 year	None	1	5	6	4	4	5	7	5	4	4	5	5	5	6	2	1	2	6	6	6
Female	Ecology and evolution	Yes	3-5 years	1	2	3	4	2	1	1	7	5	4	2	1	5	3	5	2	1	1	6	6	6
Female	Ecology and evolution	No	3-5 years	1	5	2	6	7	5	5	6	7	6	6	2	5	6	6	1	1	2	6	4	7
Female	Biomedical and clinical sciences (e.g. cellular, developmental, genomic, molecular, physiology)	Yes	Less than 1 year	1	1	4	5	4	5	6	7	5	6	4	1	5	5	5	2	1	3	6	5	6
Male	Engineering	No	Less than 1 year	None	2	3	4	6	3	6	4	4	4	4	4	4	4	4	1	1	2	4	4	6
Male	Biomedical and clinical sciences (e.g. cellular, developmental, genomic, molecular, physiology)	No	1-2 years	None	1	4	5	4	4	5	5	4	4	5	5	3	5	3	1	1	3	5	3	4
Male	Health care	No	1-2 years	1	2	4	5	2	5	7	6	6	5	2	3	5	6	6	1	3	3	6	5	3
Female	Biomedical and clinical sciences (e.g. cellular, developmental, genomic, molecular, physiology)	Yes	6-10 years	2 to 3	2	2	2	5	4	3	5	4	6	5	4	6	6	7	1	2	1	7	7	5
Male	Biomedical and clinical sciences (e.g. cellular, developmental, genomic, molecular, physiology)	No	3-5 years	2 to 3	1	5	2	3	2	7	7	5	5	3	6	3	7	4	1	3	3	4	3	3
Male	Biomedical and clinical sciences (e.g. cellular, developmental, genomic, molecular, physiology)	Yes	3-5 years	2 to 3	4	7	3	2	1	1	2	5	7	2	4	7	4	7	1	3	2	4	3	4
Male	Health care	Yes	Less than 1 year	None	1	2	3	4	2	6	6	6	6	3	4	6	3	6	1	1	2	6	6	6
Male	Biomedical and clinical sciences (e.g. cellular, developmental, genomic, molecular, physiology)	Yes	1-2 years	1	1	2	3	5	7	6	7	7	6	4	4	7	5	7	1	1	1	6	6	6
Female	Biomedical and clinical sciences (e.g. cellular, developmental, genomic, molecular, physiology)	No	Less than 1 year	1	1	3	5	2	3	2	2	2	4	3	4	4	4	2	3	1	2	3	4	6
Male	Other science-related field	No	1-2 years	1	3	5	5	1	1	5	1	1	5	3	1	1	1	1	1	3	3	4	6	1
Male	Geology and environmental science	Yes	3-5 years	2 to 3	4	4	6	1	2	2	7	6	5	1	1	5	4	7	1	3	2	7	6	6
Female	Biomedical and clinical sciences (e.g. cellular, developmental, genomic, molecular, physiology)	No	3-5 years	2 to 3	2	2	3	6	4	7	7	3	7	6	7	7	6	7	3	3	2	6	5	2
Male	Chemistry	No	1-2 years	1	1	2	6	4	7	5	7	4	6	5	7	5	3	6	2	1	2	6	5	6
Female	Ecology and evolution	Yes	1-2 years	2 to 3	1	7	7	7	4	7	7	7	1	5	1	4	7	7	3	3	2	4	4	5
Female	Biomedical and clinical sciences (e.g. cellular, developmental, genomic, molecular, physiology)	No	3-5 years	1	1	3	5	5	3	6	7	4	6	5	1	7	5	7	1	3	2	7	7	6
Male	Biomedical and clinical sciences (e.g. cellular, developmental, genomic, molecular, physiology)	Yes	1-2 years	1	1	1	3	4	7	6	7	6	5	6	5	6	6	7	1	3	2	6	5	5
Male	Biomedical and clinical sciences (e.g. cellular, developmental, genomic, molecular, physiology)	No	1-2 years	1	1	4	5	1	2	3	7	5	5	1	2	2	6	4	2	1	3	6	5	5
Female	Physics	Yes	3-5 years	2 to 3	1	1	5	5	3	5	7	6	7	4	4	6	2	7	1	2	2	7	6	6
Female	Ecology and evolution	Yes	Less than 1 year	1	1	2	1	4	1	4	7	6	6	1	1	5	6	6	1	3	3	7	7	6
Male	Chemistry	Yes	1-2 years	1	1	2	6	5	5	5	7	6	6	2	4	6	4	7	1	3	2	5	4	5
Female	Ecology and evolution	No	1-2 years	1	1	4	2	3	2	4	3	1	3	1	1	2	1	7	2	3	3	7	2	2
Male	Biomedical and clinical sciences (e.g. cellular, developmental, genomic, molecular, physiology)	Yes	Less than 1 year	1	1	3	3	5	3	5	7	7	6	4	5	6	6	6	1	1	2	7	7	5
Female	Social sciences	No	1-2 years	1	1	5	1	1	5	3	6	3	6	2	2	5	5	2	1	3	3	4	5	2
Female	Biomedical and clinical sciences (e.g. cellular, developmental, genomic, molecular, physiology)	Yes	1-2 years	2 to 3	1	7	4	4	4	4	2	1	6	6	5	5	2	7	1	3	3	5	3	2
Female	Biomedical and clinical sciences (e.g. cellular, developmental, genomic, molecular, physiology)	No	3-5 years	1	2	4	3	6	3	7	3	5	4	1	1	4	3	5	1	1	2	5	4	5
Female	Computer science and mathematics	Yes	1-2 years	1	1	3	5	3	3	2	5	3	3	3	2	3	2	3	3	3	3	2	2	2
Female	Biomedical and clinical sciences (e.g. cellular, developmental, genomic, molecular, physiology)	No	1-2 years	None	2	4	6	4	4	3	6	6	6	4	5	4	4	5	3	1	2	6	6	5
Male	Biomedical and clinical sciences (e.g. cellular, developmental, genomic, molecular, physiology)	Yes	1-2 years	1	6	2	6	1	1	1	7	5	7	7	7	7	7	7	1	3	2	7	7	7
I’d prefer not to say	Geology and environmental science	No	1-2 years	None	1	3	5	5	1	6	6	7	1	5	4	5	5	6	3	3	2	5	4	5
Male	Physics	No	3-5 years	2 to 3	3	2	3	2	1	4	5	6	4	4	1	5	4	6	1	3	2	6	4	4
Male	Ecology and evolution	Yes	3-5 years	2 to 3	1	4	6	1	1	4	6	3	3	2	2	2	4	6	2	3	2	3	2	4
Female	Biomedical and clinical sciences (e.g. cellular, developmental, genomic, molecular, physiology)	No	3-5 years	2 to 3	1	3	6	2	7	7	7	7	7	7	7	6	7	7	1	3	1	7	7	6
Female	Astronomy and planetary science	No	1-2 years	1	5	2	6	4	6	5	7	6	5	4	2	6	6	6	1	3	3	5	4	4
Male	Other science-related field	No	Less than 1 year	None	2	3	2	6	1	6	6	6	6	6	4	5	6	7	1	1	1	6	5	6
Female	Chemistry	Yes	3-5 years	2 to 3	1	6	4	3	1	4	2	3	6	5	4	4	4	6	1	1	3	7	7	6
Male	Other science-related field	No	3-5 years	4 to 5	2	3	5	2	4	6	3	5	5	7	1	3	1	5	3	1	3	7	6	4
Male	Chemistry	Yes	1-2 years	1	1	3	7	3	4	4	7	7	7	5	4	7	7	5	1	1	2	7	6	6
Female	Ecology and evolution	No	1-2 years	2 to 3	1	2	4	7	1	7	7	7	7	6	1	7	1	7	3	1	1	7	7	7
Male	Biomedical and clinical sciences (e.g. cellular, developmental, genomic, molecular, physiology)	No	6-10 years	2 to 3	3	5	1	3	1	4	6	4	4	3	3	4	3	5	1	3	3	5	4	2
Female	Biomedical and clinical sciences (e.g. cellular, developmental, genomic, molecular, physiology)	Yes	Less than 1 year	1	1	5	5	5	4	7	7	7	7	3	6	7	7	7	3	1	2	7	7	7
Male	Biomedical and clinical sciences (e.g. cellular, developmental, genomic, molecular, physiology)	No	Less than 1 year	1	1	1	2	7	6	6	7	7	7	6	5	7	6	6	1	2	2	6	7	6
Female	Biomedical and clinical sciences (e.g. cellular, developmental, genomic, molecular, physiology)	No	3-5 years	None	1	5	4	4	4	5	6	3	6	2	4	3	4	6	2	2	2	6	5	4
Female	Biomedical and clinical sciences (e.g. cellular, developmental, genomic, molecular, physiology)	Yes	3-5 years	1	1	1	2	3	7	6	7	1	2	6	2	6	4	6	3	3	2	6	3	2
Male	Ecology and evolution	No	11-20 years	4 to 5	1	1	5	4	5	6	6	6	5	6	4	6	4	5	1	1	2	6	5	6
Male	Biomedical and clinical sciences (e.g. cellular, developmental, genomic, molecular, physiology)	No	3-5 years	1	1	2	2	1	1	3	6	4	6	4	1	3	2	4	3	2	3	6	2	2
Male	Biomedical and clinical sciences (e.g. cellular, developmental, genomic, molecular, physiology)	No	Less than 1 year	None	1	3	5	4	6	6	5	6	5	3	3	6	4	5	1	1	2	6	5	4
Female	Biomedical and clinical sciences (e.g. cellular, developmental, genomic, molecular, physiology)	No	3-5 years	2 to 3	1	2	4	6	1	4	3	2	1	5	5	3	1	1	2	3	3	4	3	6
Male	Biomedical and clinical sciences (e.g. cellular, developmental, genomic, molecular, physiology)	No	1-2 years	1	1	4	5	4	3	4	3	4	3	1	1	3	3	3	1	1	2	3	3	5
Female	Biomedical and clinical sciences (e.g. cellular, developmental, genomic, molecular, physiology)	No	3-5 years	2 to 3	1	4	5	6	2	6	7	6	6	1	3	6	7	7	3	3	1	7	6	6
Male	Computer science and mathematics	Yes	6-10 years	2 to 3	1	1	7	5	7	6	7	6	6	7	6	5	7	6	1	1	2	6	6	7
Female	Biomedical and clinical sciences (e.g. cellular, developmental, genomic, molecular, physiology)	No	1-2 years	1	1	2	3	2	2	6	6	6	6	6	3	3	6	5	3	3	3	6	3	4
Female	Biomedical and clinical sciences (e.g. cellular, developmental, genomic, molecular, physiology)	No	1-2 years	1	1	2	7	1	5	7	6	2	1	7	6	4	6	1	2	3	3	4	3	3
Female	Other science-related field	Yes	6-10 years	2 to 3	3	1	5	5	3	4	7	7	5	4	4	6	7	7	1	1	1	7	7	7
Female	Biomedical and clinical sciences (e.g. cellular, developmental, genomic, molecular, physiology)	No	1-2 years	1	1	1	5	4	1	5	2	1	1	1	4	1	4	2	1	2	3	6	6	1
Male	Biomedical and clinical sciences (e.g. cellular, developmental, genomic, molecular, physiology)	No	1-2 years	None	1	3	5	4	3	5	7	6	6	4	6	5	7	6	1	1	2	6	6	6
Male	Physics	No	1-2 years	None	3	4	4	5	3	1	6	1	4	4	4	3	2	6	1	3	3	6	3	6
Female	Biomedical and clinical sciences (e.g. cellular, developmental, genomic, molecular, physiology)	No	Less than 1 year	None	1	3	3	3	3	5	5	4	5	4	4	4	5	5	1	1	2	5	4	5
Female	Other science-related field	Yes	Less than 1 year	None	1	5	1	5	6	4	6	7	6	4	3	5	5	7	1	3	2	6	6	6
Female	Chemistry	Yes	1-2 years	1	2	5	4	4	6	5	4	5	5	2	2	4	2	4	3	3	2	5	5	5
Female	Biomedical and clinical sciences (e.g. cellular, developmental, genomic, molecular, physiology)	No	6-10 years	2 to 3	1	6	3	1	1	6	6	1	4	1	4	5	6	5	2	3	2	6	6	1
Male	Biomedical and clinical sciences (e.g. cellular, developmental, genomic, molecular, physiology)	No	1-2 years	None	2	7	3	5	6	4	7	5	5	4	6	5	4	5	3	1	2	5	5	7
Female	Biomedical and clinical sciences (e.g. cellular, developmental, genomic, molecular, physiology)	No	Less than 1 year	None	1	6	2	2	1	4	2	6	4	5	4	6	3	6	1	1	2	6	4	6
Female	Health care	No	Less than 1 year	None	1	7	4	4	4	4	7	7	4	4	1	7	4	7	2	2	2	5	4	4
Female	Biomedical and clinical sciences (e.g. cellular, developmental, genomic, molecular, physiology)	No	1-2 years	None	1	4	5	7	5	6	7	5	4	4	7	7	7	7	1	1	2	5	5	6
Female	Biomedical and clinical sciences (e.g. cellular, developmental, genomic, molecular, physiology)	No	3-5 years	2 to 3	2	2	6	5	4	6	6	6	4	5	2	5	6	6	3	1	2	4	3	6
Male	Biomedical and clinical sciences (e.g. cellular, developmental, genomic, molecular, physiology)	No	11-20 years	2 to 3	2	2	5	3	5	3	6	3	6	6	4	5	6	6	1	1	2	6	5	6
Male	Biomedical and clinical sciences (e.g. cellular, developmental, genomic, molecular, physiology)	Yes	3-5 years	1	2	6	1	1	1	1	1	1	7	2	3	1	5	1	1	3	3	1	1	1
Male	Chemistry	No	1-2 years	1	1	1	5	3	6	2	7	4	5	6	4	3	5	7	1	1	2	7	7	5
Female	Biomedical and clinical sciences (e.g. cellular, developmental, genomic, molecular, physiology)	No	6-10 years	2 to 3	4	5	4	5	4	7	7	3	3	1	1	2	1	5	3	3	2	7	2	7
Female	Biomedical and clinical sciences (e.g. cellular, developmental, genomic, molecular, physiology)	Yes	1-2 years	None	1	7	4	4	5	5	7	6	5	4	1	6	2	5	3	1	2	6	4	6
Female	Biomedical and clinical sciences (e.g. cellular, developmental, genomic, molecular, physiology)	No	Less than 1 year	None	1	5	5	3	4	3	5	3	5	4	5	5	4	5	3	1	2	5	5	5
Female	Biomedical and clinical sciences (e.g. cellular, developmental, genomic, molecular, physiology)	No	6-10 years	2 to 3	1	4	2	2	3	3	6	6	3	3	2	2	3	5	2	3	3	5	3	6
Male	Chemistry	Yes	Less than 1 year	None	2	5	1	1	6	3	6	4	4	2	1	2	6	1	2	3	3	6	2	2
Female	Biomedical and clinical sciences (e.g. cellular, developmental, genomic, molecular, physiology)	No	Less than 1 year	1	1	4	4	4	1	5	7	7	7	2	1	7	5	7	3	3	1	7	7	6
Female	Biomedical and clinical sciences (e.g. cellular, developmental, genomic, molecular, physiology)	Yes	1-2 years	1	6	3	3	5	2	5	7	6	5	5	6	6	2	7	1	1	1	7	7	7
Male	Geology and environmental science	Yes	21-30 years	8 to 10	1	1	6	6	3	4	7	6	7	6	4	7	7	7	1	1	2	7	7	6
Female	Biomedical and clinical sciences (e.g. cellular, developmental, genomic, molecular, physiology)	No	6-10 years	2 to 3	4	4	2	1	7	7	5	7	4	4	4	5	4	4	2	1	2	6	6	5
Female	Agriculture and food	No	1-2 years	1	1	2	1	5	1	6	6	3	6	4	4	3	6	4	2	3	2	7	7	6
Female	Biomedical and clinical sciences (e.g. cellular, developmental, genomic, molecular, physiology)	No	3-5 years	1	1	2	6	6	5	4	7	7	7	4	3	7	3	7	1	1	1	5	6	6
Female	Geology and environmental science	Yes	6-10 years	2 to 3	1	1	5	5	5	6	5	6	6	6	4	5	5	7	1	1	2	6	5	2
Male	Chemistry	No	3-5 years	2 to 3	1	5	3	2	2	5	2	1	3	1	1	3	2	3	2	3	3	4	5	2
Female	Biomedical and clinical sciences (e.g. cellular, developmental, genomic, molecular, physiology)	No	6-10 years	2 to 3	1	1	6	5	5	7	6	4	6	6	2	3	6	5	2	2	2	6	5	5
I’d prefer not to say	Biomedical and clinical sciences (e.g. cellular, developmental, genomic, molecular, physiology)	No	1-2 years	None	1	5	3	4	4	4	6	5	3	4	2	5	5	4	2	2	2	6	2	5
Female	Engineering	No	Less than 1 year	1	1	2	5	3	6	2	7	3	5	5	4	2	6	3	1	3	3	4	3	5
Female	Biomedical and clinical sciences (e.g. cellular, developmental, genomic, molecular, physiology)	No	3-5 years	1	1	3	3	4	2	6	5	5	6	5	5	5	5	5	1	1	2	4	4	5
Male	Biomedical and clinical sciences (e.g. cellular, developmental, genomic, molecular, physiology)	No	Less than 1 year	1	1	6	3	6	1	6	7	6	6	4	6	6	7	6	1	1	2	6	2	3
Female	Ecology and evolution	No	6-10 years	2 to 3	5	1	6	6	5	6	6	4	6	4	6	3	7	7	3	1	3	7	6	6
Female	Biomedical and clinical sciences (e.g. cellular, developmental, genomic, molecular, physiology)	Yes	Less than 1 year	1	1	1	2	4	4	6	7	7	4	5	4	7	6	7	3	1	1	7	4	6
Female	Geology and environmental science	No	1-2 years	1	2	3	7	3	1	3	5	5	6	5	2	6	3	6	1	2	2	6	5	5
Male	Engineering	No	1-2 years	None	1	2	5	4	4	3	6	5	5	5	5	6	5	6	1	2	2	6	5	6
Female	Biomedical and clinical sciences (e.g. cellular, developmental, genomic, molecular, physiology)	No	Less than 1 year	1	4	5	2	4	1	4	6	6	6	2	4	5	6	6	1	3	2	6	2	5
Male	Engineering	No	1-2 years	1	2	2	6	3	3	6	4	3	5	2	2	3	3	3	1	3	3	7	5	4
Female	Biomedical and clinical sciences (e.g. cellular, developmental, genomic, molecular, physiology)	No	1-2 years	1	2	3	7	1	3	6	4	6	6	4	4	2	1	5	1	1	2	7	7	5
Female	Biomedical and clinical sciences (e.g. cellular, developmental, genomic, molecular, physiology)	No	1-2 years	1	1	2	3	3	6	4	5	6	6	5	4	5	5	5	2	2	2	6	3	5
Female	Other science-related field	No	Less than 1 year	1	1	3	2	6	2	6	5	6	6	6	4	6	5	6	1	1	2	7	6	5
Male	Agriculture and food	No	11-20 years	2 to 3	3	6	3	1	4	6	7	4	7	5	6	1	7	7	2	2	3	7	3	4
Female	Geology and environmental science	No	1-2 years	1	4	6	4	2	1	7	7	5	6	1	2	6	7	7	2	1	3	5	5	5
Female	Physics	No	3-5 years	1	1	3	6	1	1	1	6	2	6	3	2	2	4	2	1	3	3	5	3	3
Male	Physics	Yes	6-10 years	4 to 5	1	3	7	3	2	4	7	4	5	4	1	4	4	7	1	2	2	7	5	6
Male	Biomedical and clinical sciences (e.g. cellular, developmental, genomic, molecular, physiology)	No	3-5 years	1	1	2	6	1	1	1	6	1	7	4	1	3	4	6	1	1	2	7	3	5
I’d prefer not to say	Chemistry	No	3-5 years	1	4	3	1	6	1	6	6	3	6	3	3	3	5	1	1	3	2	7	5	4
Male	Biomedical and clinical sciences (e.g. cellular, developmental, genomic, molecular, physiology)	No	3-5 years	None	1	2	6	6	4	7	7	6	6	6	5	7	7	6	1	3	2	7	6	7
Female	Biomedical and clinical sciences (e.g. cellular, developmental, genomic, molecular, physiology)	No	6-10 years	2 to 3	1	2	7	3	3	1	5	1	6	3	1	2	1	6	2	3	3	5	5	4
Female	Social sciences	No	Less than 1 year	1	2	5	5	2	1	1	4	1	1	1	1	2	4	4	1	3	3	2	2	2
Female	Biomedical and clinical sciences (e.g. cellular, developmental, genomic, molecular, physiology)	No	6-10 years	2 to 3	1	1	7	1	1	7	7	6	6	7	6	7	7	7	1	3	2	7	6	6
Female	Other science-related field	Yes	6-10 years	2 to 3	1	2	3	2	5	2	4	5	5	4	1	5	3	4	1	3	2	7	6	6
Female	Biomedical and clinical sciences (e.g. cellular, developmental, genomic, molecular, physiology)	No	1-2 years	1	1	1	6	5	3	5	7	6	6	7	3	6	5	6	1	1	2	7	6	5
Male	Biomedical and clinical sciences (e.g. cellular, developmental, genomic, molecular, physiology)	Yes	6-10 years	4 to 5	1	2	5	5	5	6	3	6	6	5	1	2	3	4	1	3	3	7	6	6
Female	Biomedical and clinical sciences (e.g. cellular, developmental, genomic, molecular, physiology)	No	1-2 years	1	6	6	1	4	3	4	5	4	2	4	4	4	4	4	1	3	3	4	4	1
Female	Biomedical and clinical sciences (e.g. cellular, developmental, genomic, molecular, physiology)	Yes	1-2 years	1	1	4	3	1	1	4	5	5	7	2	3	3	2	7	3	3	2	7	7	3
Male	Biomedical and clinical sciences (e.g. cellular, developmental, genomic, molecular, physiology)	Yes	3-5 years	1	2	3	5	2	3	3	2	2	2	3	2	3	2	3	2	3	2	2	2	3
Female	Biomedical and clinical sciences (e.g. cellular, developmental, genomic, molecular, physiology)	Yes	1-2 years	1	1	1	3	5	7	6	7	6	7	5	3	7	3	6	3	1	2	7	6	6
Male	Chemistry	Yes	Less than 1 year	1	6	3	5	2	1	1	5	7	6	3	1	5	6	5	1	3	1	7	6	6
Female	Biomedical and clinical sciences (e.g. cellular, developmental, genomic, molecular, physiology)	Yes	6-10 years	2 to 3	2	5	5	1	6	6	5	1	5	1	1	1	3	3	3	1	2	5	3	3
Female	Computer science and mathematics	No	1-2 years	1	1	4	5	4	6	4	6	5	5	4	2	6	3	6	3	3	2	6	6	5
Male	Astronomy and planetary science	No	3-5 years	1	1	3	4	4	2	6	4	4	3	3	4	4	4	4	2	3	2	4	3	4
Male	Biomedical and clinical sciences (e.g. cellular, developmental, genomic, molecular, physiology)	No	1-2 years	1	1	5	4	3	3	4	4	4	5	2	5	3	4	3	1	3	3	4	3	2
Male	Other science-related field	No	1-2 years	1	2	6	3	3	2	5	3	2	3	4	3	3	2	4	2	2	2	6	3	3
Female	Other science-related field	Yes	11-20 years	2 to 3	1	5	4	3	1	1	3	6	4	2	1	4	3	4	2	2	3	4	3	3
Female	Biomedical and clinical sciences (e.g. cellular, developmental, genomic, molecular, physiology)	No	Less than 1 year	1	2	6	1	4	1	1	1	1	1	1	5	1	1	1	3	3	3	1	4	1
Female	Biomedical and clinical sciences (e.g. cellular, developmental, genomic, molecular, physiology)	No	Less than 1 year	None	5	4	3	5	3	5	3	5	5	5	3	3	3	5	2	1	2	5	5	5
Female	Biomedical and clinical sciences (e.g. cellular, developmental, genomic, molecular, physiology)	No	1-2 years	None	1	4	3	3	1	3	7	5	4	3	1	2	5	4	2	2	3	6	3	2
Male	Physics	Yes	6-10 years	4 to 5	6	6	2	2	2	2	1	1	2	6	7	1	2	2	2	2	3	5	3	2
Female	Biomedical and clinical sciences (e.g. cellular, developmental, genomic, molecular, physiology)	Yes	1-2 years	1	1	2	3	5	6	4	4	2	6	4	4	4	4	6	1	1	2	6	5	5
Female	Biomedical and clinical sciences (e.g. cellular, developmental, genomic, molecular, physiology)	No	6-10 years	2 to 3	1	2	2	6	1	5	6	7	6	5	5	6	7	5	1	1	2	6	5	5
Male	Chemistry	No	3-5 years	2 to 3	2	4	2	2	2	6	7	4	6	6	2	3	3	3	2	3	2	5	5	2
Female	Biomedical and clinical sciences (e.g. cellular, developmental, genomic, molecular, physiology)	Yes	1-2 years	None	1	5	2	2	7	6	7	6	7	2	1	4	1	6	3	1	3	5	5	5
Female	Biomedical and clinical sciences (e.g. cellular, developmental, genomic, molecular, physiology)	Yes	1-2 years	1	1	6	5	1	1	4	4	4	7	1	4	4	4	7	2	1	2	7	7	4
Female	Ecology and evolution	No	3-5 years	2 to 3	1	2	6	4	3	4	6	6	5	6	6	4	5	6	3	1	1	6	3	7
Male	Biomedical and clinical sciences (e.g. cellular, developmental, genomic, molecular, physiology)	No	3-5 years	2 to 3	3	3	3	6	6	6	7	4	5	4	4	5	4	6	1	1	2	7	6	5
Female	Biomedical and clinical sciences (e.g. cellular, developmental, genomic, molecular, physiology)	Yes	3-5 years	1	1	4	5	3	7	6	6	6	7	3	2	6	3	6	3	1	1	7	6	6
Female	Biomedical and clinical sciences (e.g. cellular, developmental, genomic, molecular, physiology)	Yes	1-2 years	1	1	2	3	7	2	7	3	5	7	5	7	4	2	5	1	1	2	6	6	5
Male	Biomedical and clinical sciences (e.g. cellular, developmental, genomic, molecular, physiology)	No	Less than 1 year	None	4	6	2	1	1	2	1	1	6	1	4	1	1	7	1	1	3	2	1	1
Male	Health care	Yes	1-2 years	2 to 3	4	1	6	6	7	7	7	7	7	6	6	7	7	7	1	1	1	7	7	7
Male	Biomedical and clinical sciences (e.g. cellular, developmental, genomic, molecular, physiology)	Yes	1-2 years	1	6	4	5	3	7	6	7	4	6	1	3	6	6	7	2	3	2	7	7	6
Male	Biomedical and clinical sciences (e.g. cellular, developmental, genomic, molecular, physiology)	No	3-5 years	2 to 3	4	6	1	1	2	2	1	2	7	3	1	2	4	2	3	3	3	7	1	2
Male	Biomedical and clinical sciences (e.g. cellular, developmental, genomic, molecular, physiology)	Yes	1-2 years	1	1	1	6	3	4	3	4	7	5	6	3	7	3	6	1	1	2	7	5	5
Male	Biomedical and clinical sciences (e.g. cellular, developmental, genomic, molecular, physiology)	No	3-5 years	None	1	2	6	7	6	7	7	4	7	7	6	7	6	6	3	1	2	7	7	6
Male	Biomedical and clinical sciences (e.g. cellular, developmental, genomic, molecular, physiology)	Yes	3-5 years	1	1	4	3	2	6	6	7	7	7	4	4	7	3	7	3	2	2	6	6	4
Female	Biomedical and clinical sciences (e.g. cellular, developmental, genomic, molecular, physiology)	Yes	3-5 years	1	1	7	6	5	6	3	7	7	6	3	2	7	6	7	1	1	1	7	6	6
Female	Biomedical and clinical sciences (e.g. cellular, developmental, genomic, molecular, physiology)	Yes	3-5 years	2 to 3	1	6	7	5	3	4	5	6	5	2	3	6	3	6	1	1	2	6	5	4
Male	Biomedical and clinical sciences (e.g. cellular, developmental, genomic, molecular, physiology)	Yes	Less than 1 year	None	1	7	5	5	2	6	7	6	6	3	3	5	5	6	1	1	2	7	6	6
Male	Biomedical and clinical sciences (e.g. cellular, developmental, genomic, molecular, physiology)	Yes	3-5 years	1	2	4	4	5	5	6	4	2	4	2	4	3	4	5	1	2	2	5	4	4
Male	Physics	Yes	3-5 years	2 to 3	2	3	6	1	1	4	4	6	7	N/A	4	4	5	4	2	3	3	3	2	4
Female	Biomedical and clinical sciences (e.g. cellular, developmental, genomic, molecular, physiology)	Yes	Less than 1 year	None	2	1	6	5	2	5	6	6	6	6	5	6	3	7	1	3	1	5	6	7
Female	Biomedical and clinical sciences (e.g. cellular, developmental, genomic, molecular, physiology)	No	1-2 years	1	2	7	2	2	4	4	7	3	7	7	1	4	4	5	2	3	1	6	5	5
Male	Social sciences	No	11-20 years	2 to 3	1	1	3	5	6	4	6	5	6	5	5	5	5	6	1	1	2	6	7	2
Male	Biomedical and clinical sciences (e.g. cellular, developmental, genomic, molecular, physiology)	No	3-5 years	1	1	5	2	1	3	3	4	1	2	1	1	1	4	4	2	3	3	3	1	2
Female	Agriculture and food	Yes	1-2 years	1	1	2	6	5	7	6	7	7	6	4	3	6	4	6	1	3	2	6	5	7
Female	Other science-related field	No	6-10 years	2 to 3	1	4	7	1	1	5	6	6	7	5	5	6	5	6	1	3	2	7	7	5
Male	Ecology and evolution	Yes	Less than 1 year	2 to 3	1	7	7	3	4	1	7	7	3	4	4	4	7	6	1	2	2	6	6	7
Male	Chemistry	Yes	6-10 years	2 to 3	3	2	5	1	4	3	3	1	5	4	3	1	3	2	3	3	2	4	3	2
Female	Ecology and evolution	Yes	6-10 years	4 to 5	1	4	5	1	1	5	4	5	7	4	1	4	4	3	1	3	3	5	5	5
Male	Biomedical and clinical sciences (e.g. cellular, developmental, genomic, molecular, physiology)	No	3-5 years	1	1	3	3	4	2	4	6	5	3	3	3	6	4	5	2	3	1	5	5	5
Male	Biomedical and clinical sciences (e.g. cellular, developmental, genomic, molecular, physiology)	No	3-5 years	1	2	1	1	3	1	1	2	4	2	3	4	1	1	7	2	3	2	7	7	5
Female	Biomedical and clinical sciences (e.g. cellular, developmental, genomic, molecular, physiology)	No	1-2 years	1	1	6	5	3	1	2	4	1	3	1	1	1	3	2	2	3	3	3	1	2
Male	Biomedical and clinical sciences (e.g. cellular, developmental, genomic, molecular, physiology)	No	6-10 years	2 to 3	3	3	2	3	3	5	5	6	4	6	4	4	4	6	1	1	2	6	6	6
Female	Biomedical and clinical sciences (e.g. cellular, developmental, genomic, molecular, physiology)	No	3-5 years	2 to 3	2	3	2	5	1	6	6	6	6	2	5	3	2	7	1	2	3	6	6	5
Female	Biomedical and clinical sciences (e.g. cellular, developmental, genomic, molecular, physiology)	No	3-5 years	1	5	5	1	2	4	7	6	2	7	3	6	1	4	6	3	3	3	6	4	2
Male	Biomedical and clinical sciences (e.g. cellular, developmental, genomic, molecular, physiology)	Yes	3-5 years	1	5	4	1	1	4	4	1	3	4	1	1	1	4	4	2	3	3	4	4	1
Female	Biomedical and clinical sciences (e.g. cellular, developmental, genomic, molecular, physiology)	No	1-2 years	1	1	4	1	1	1	1	3	3	2	2	3	3	3	1	3	3	3	4	1	1
Female	Ecology and evolution	Yes	Less than 1 year	1	1	5	6	6	3	6	7	6	6	3	4	4	2	3	3	1	3	5	1	6
Female	Biomedical and clinical sciences (e.g. cellular, developmental, genomic, molecular, physiology)	Yes	1-2 years	1	2	4	3	1	7	4	6	3	6	3	3	5	3	6	2	3	2	7	5	3
Female	Biomedical and clinical sciences (e.g. cellular, developmental, genomic, molecular, physiology)	Yes	3-5 years	2 to 3	1	5	4	2	1	4	7	7	7	1	1	4	2	7	1	1	2	7	7	7
Female	Other science-related field	No	6-10 years	1	1	1	2	7	6	7	6	3	6	4	4	3	3	6	3	3	2	3	6	3
Female	Biomedical and clinical sciences (e.g. cellular, developmental, genomic, molecular, physiology)	No	Less than 1 year	1	2	5	1	3	2	5	5	3	3	5	4	4	4	5	2	3	3	6	3	2
Male	Biomedical and clinical sciences (e.g. cellular, developmental, genomic, molecular, physiology)	No	Less than 1 year	None	6	6	5	2	4	7	7	7	2	5	4	4	7	5	1	1	2	5	4	4
Female	Biomedical and clinical sciences (e.g. cellular, developmental, genomic, molecular, physiology)	No	1-2 years	1	4	5	3	3	2	6	5	6	1	1	1	5	4	7	1	2	3	6	3	5
Female	Biomedical and clinical sciences (e.g. cellular, developmental, genomic, molecular, physiology)	Yes	Less than 1 year	4 to 5	3	3	4	7	4	6	4	4	4	5	3	4	5	6	2	1	2	6	4	6
Male	Biomedical and clinical sciences (e.g. cellular, developmental, genomic, molecular, physiology)	No	3-5 years	1	1	1	4	3	6	5	7	2	6	3	3	4	5	6	3	3	3	5	1	2
Female	Biomedical and clinical sciences (e.g. cellular, developmental, genomic, molecular, physiology)	No	1-2 years	1	1	6	5	5	1	5	6	5	5	5	5	2	3	1	2	3	2	3	3	4
Female	Biomedical and clinical sciences (e.g. cellular, developmental, genomic, molecular, physiology)	No	3-5 years	2 to 3	2	3	1	6	1	5	4	4	4	4	1	2	4	2	1	3	3	4	2	4
Male	Chemistry	No	Less than 1 year	1	4	5	2	4	7	4	7	6	3	4	4	5	4	3	2	1	3	5	4	5
Male	Biomedical and clinical sciences (e.g. cellular, developmental, genomic, molecular, physiology)	No	Less than 1 year	1	3	1	5	7	7	7	7	7	7	7	7	7	7	7	1	1	2	7	7	7
Female	Engineering	No	Less than 1 year	None	6	6	1	1	1	1	1	2	3	1	5	1	1	4	3	3	3	6	1	1
Female	Biomedical and clinical sciences (e.g. cellular, developmental, genomic, molecular, physiology)	No	3-5 years	2 to 3	1	2	6	4	5	4	5	5	5	4	1	4	1	4	3	3	2	5	3	5
Female	Biomedical and clinical sciences (e.g. cellular, developmental, genomic, molecular, physiology)	No	1-2 years	1	1	3	7	1	1	4	4	1	1	7	7	1	1	1	1	3	3	1	1	1
Female	Biomedical and clinical sciences (e.g. cellular, developmental, genomic, molecular, physiology)	Yes	Less than 1 year	1	1	6	1	2	4	3	6	2	5	2	1	3	2	2	2	3	3	2	3	1
Female	Ecology and evolution	Yes	3-5 years	1	1	1	2	4	5	5	6	6	5	5	4	5	4	6	1	2	2	6	5	6
Male	Biomedical and clinical sciences (e.g. cellular, developmental, genomic, molecular, physiology)	No	3-5 years	2 to 3	3	6	3	4	1	6	3	4	6	3	1	3	4	4	1	3	3	3	2	5
Female	Biomedical and clinical sciences (e.g. cellular, developmental, genomic, molecular, physiology)	No	3-5 years	1	6	3	4	3	2	4	6	7	5	6	5	5	6	6	3	1	3	6	5	5
Male	Biomedical and clinical sciences (e.g. cellular, developmental, genomic, molecular, physiology)	Yes	Less than 1 year	None	2	4	3	4	5	4	5	6	6	2	2	5	2	6	2	1	2	6	4	6
Female	Engineering	Yes	1-2 years	1	1	3	2	4	7	4	6	7	6	1	1	5	3	5	1	1	2	5	5	6
Male	Biomedical and clinical sciences (e.g. cellular, developmental, genomic, molecular, physiology)	No	1-2 years	1	2	3	6	4	4	5	4	5	6	4	6	4	5	6	1	2	2	6	6	4
Male	Biomedical and clinical sciences (e.g. cellular, developmental, genomic, molecular, physiology)	No	1-2 years	1	1	1	5	6	6	6	7	7	7	6	6	7	7	7	1	1	2	6	6	6
Female	Biomedical and clinical sciences (e.g. cellular, developmental, genomic, molecular, physiology)	Yes	1-2 years	1	6	6	4	4	4	4	6	2	3	1	1	3	4	3	2	3	2	6	6	4
Male	Biomedical and clinical sciences (e.g. cellular, developmental, genomic, molecular, physiology)	No	6-10 years	2 to 3	1	1	1	3	2	6	7	7	6	6	1	1	5	5	2	3	3	6	3	2
Male	Engineering	No	3-5 years	1	5	4	4	5	2	3	7	5	6	3	4	6	5	4	1	1	2	6	5	5
Female	Chemistry	Yes	3-5 years	4 to 5	1	3	6	3	1	6	7	3	6	6	5	5	7	7	2	2	2	6	7	5
Female	Chemistry	No	1-2 years	1	3	4	2	2	3	2	7	6	5	4	3	3	5	6	3	1	1	3	1	5
Female	Biomedical and clinical sciences (e.g. cellular, developmental, genomic, molecular, physiology)	Yes	Less than 1 year	1	1	2	6	3	7	5	2	5	4	5	4	4	2	3	1	1	3	5	3	3
Female	Biomedical and clinical sciences (e.g. cellular, developmental, genomic, molecular, physiology)	No	3-5 years	1	1	6	5	2	1	6	2	2	7	2	2	5	3	4	2	2	2	5	5	3
Male	Biomedical and clinical sciences (e.g. cellular, developmental, genomic, molecular, physiology)	No	6-10 years	4 to 5	1	5	4	2	2	5	5	4	6	4	1	4	7	5	2	2	3	6	4	4
Female	Biomedical and clinical sciences (e.g. cellular, developmental, genomic, molecular, physiology)	Yes	3-5 years	1	6	4	3	6	1	6	1	1	6	1	1	1	5	1	3	3	3	1	1	1
Male	Other science-related field	No	3-5 years	2 to 3	1	2	6	2	1	4	6	7	5	2	3	5	7	6	1	1	3	4	4	5
Female	Biomedical and clinical sciences (e.g. cellular, developmental, genomic, molecular, physiology)	Yes	21-30 years	4 to 5	2	4	3	1	1	7	6	5	5	5	4	3	6	6	1	1	3	6	4	4
Female	Physics	No	1-2 years	1	1	1	3	2	2	3	3	3	2	2	1	1	4	6	1	3	3	5	6	2
Female	Biomedical and clinical sciences (e.g. cellular, developmental, genomic, molecular, physiology)	Yes	1-2 years	1	1	5	5	3	2	2	6	7	7	2	2	6	4	6	1	1	2	6	6	6
Male	Biomedical and clinical sciences (e.g. cellular, developmental, genomic, molecular, physiology)	No	6-10 years	2 to 3	2	2	2	7	2	7	7	7	7	4	1	6	7	5	2	3	2	7	5	6
Female	Biomedical and clinical sciences (e.g. cellular, developmental, genomic, molecular, physiology)	No	1-2 years	1	1	2	5	5	3	5	6	3	6	1	2	2	2	1	1	3	3	5	5	2
Male	Biomedical and clinical sciences (e.g. cellular, developmental, genomic, molecular, physiology)	Yes	1-2 years	1	3	1	2	5	6	6	7	5	5	5	6	6	6	5	1	1	1	7	3	6
Female	Biomedical and clinical sciences (e.g. cellular, developmental, genomic, molecular, physiology)	No	Less than 1 year	None	1	6	1	3	1	5	5	7	5	1	1	4	7	3	2	1	2	7	7	5
Female	Biomedical and clinical sciences (e.g. cellular, developmental, genomic, molecular, physiology)	No	3-5 years	2 to 3	1	5	2	4	5	4	2	2	1	1	1	2	1	7	3	1	2	7	2	2
Female	Geology and environmental science	Yes	1-2 years	1	1	4	3	2	5	2	7	7	7	3	1	5	3	5	3	1	1	7	4	3
Male	Agriculture and food	No	6-10 years	2 to 3	1	4	5	3	2	4	5	1	6	3	2	4	5	4	3	1	3	5	5	5
Female	Biomedical and clinical sciences (e.g. cellular, developmental, genomic, molecular, physiology)	No	1-2 years	1	1	4	4	1	1	4	5	5	4	3	3	5	5	4	2	2	2	6	6	3
Female	Biomedical and clinical sciences (e.g. cellular, developmental, genomic, molecular, physiology)	No	3-5 years	1	6	4	2	4	1	7	3	4	4	2	2	3	5	7	2	2	3	4	3	4
Male	Biomedical and clinical sciences (e.g. cellular, developmental, genomic, molecular, physiology)	No	1-2 years	1	2	2	3	4	3	5	6	5	6	5	6	5	4	4	1	3	2	4	3	5
Male	Physics	No	6-10 years	2 to 3	1	6	3	3	1	5	6	3	4	1	1	4	4	3	2	3	2	6	6	2
Female	Ecology and evolution	Yes	1-2 years	1	1	2	6	4	2	4	7	7	5	3	1	7	1	7	3	3	1	7	7	7
Female	Other science-related field	Yes	3-5 years	1	1	2	3	5	2	3	5	3	5	4	4	3	5	4	3	3	2	4	3	5
Male	Biomedical and clinical sciences (e.g. cellular, developmental, genomic, molecular, physiology)	No	3-5 years	1	2	1	4	4	2	6	3	3	7	4	4	6	4	5	1	1	3	7	5	5
Male	Biomedical and clinical sciences (e.g. cellular, developmental, genomic, molecular, physiology)	No	1-2 years	1	2	3	4	7	3	7	4	6	4	6	4	4	7	4	2	1	2	6	4	7
Female	Social sciences	No	6-10 years	2 to 3	1	3	6	3	4	3	7	7	7	5	6	5	6	6	1	3	2	7	6	6
Male	Biomedical and clinical sciences (e.g. cellular, developmental, genomic, molecular, physiology)	No	3-5 years	2 to 3	1	1	7	1	1	4	7	6	6	7	6	5	7	5	3	2	3	3	1	4
Male	Biomedical and clinical sciences (e.g. cellular, developmental, genomic, molecular, physiology)	No	6-10 years	2 to 3	6	6	1	2	1	5	7	5	7	4	7	1	6	5	3	1	2	6	6	5
Female	Ecology and evolution	No	3-5 years	2 to 3	1	1	3	3	4	4	6	5	5	4	4	5	2	6	3	1	2	7	6	6
Female	Biomedical and clinical sciences (e.g. cellular, developmental, genomic, molecular, physiology)	No	3-5 years	2 to 3	6	6	4	5	2	3	5	3	4	6	1	1	2	1	3	3	3	7	3	3
Male	Biomedical and clinical sciences (e.g. cellular, developmental, genomic, molecular, physiology)	No	Less than 1 year	1	1	1	4	5	7	5	6	6	6	6	6	4	6	7	2	1	2	6	6	5
Female	Biomedical and clinical sciences (e.g. cellular, developmental, genomic, molecular, physiology)	No	3-5 years	1	3	7	4	5	5	7	7	7	5	4	4	5	4	7	1	2	1	7	7	7
Female	Biomedical and clinical sciences (e.g. cellular, developmental, genomic, molecular, physiology)	No	6-10 years	2 to 3	1	1	2	4	4	6	7	6	6	5	4	6	7	6	1	1	2	6	6	6
Male	Biomedical and clinical sciences (e.g. cellular, developmental, genomic, molecular, physiology)	No	3-5 years	2 to 3	1	1	5	5	5	5	5	6	6	5	3	6	3	5	3	1	2	7	6	5
Male	Biomedical and clinical sciences (e.g. cellular, developmental, genomic, molecular, physiology)	No	3-5 years	1	3	2	3	4	1	5	3	3	5	5	4	5	4	5	1	3	3	6	5	5
Male	Biomedical and clinical sciences (e.g. cellular, developmental, genomic, molecular, physiology)	No	3-5 years	1	1	5	4	1	3	4	5	4	5	1	3	1	1	1	1	1	3	5	2	2
Female	Biomedical and clinical sciences (e.g. cellular, developmental, genomic, molecular, physiology)	No	1-2 years	1	3	1	1	5	2	7	7	2	7	5	6	5	7	7	3	3	3	5	5	5
Male	Biomedical and clinical sciences (e.g. cellular, developmental, genomic, molecular, physiology)	Yes	Less than 1 year	1	1	1	4	2	7	3	7	6	7	6	6	6	7	6	1	3	2	6	6	1
Male	Biomedical and clinical sciences (e.g. cellular, developmental, genomic, molecular, physiology)	No	3-5 years	1	2	3	5	2	5	6	6	4	5	2	3	4	3	5	2	1	3	6	4	4
Female	Biomedical and clinical sciences (e.g. cellular, developmental, genomic, molecular, physiology)	No	1-2 years	1	3	5	2	2	2	3	3	4	5	4	4	5	3	5	3	1	3	5	5	5
Male	Physics	No	Less than 1 year	None	1	4	6	5	1	5	6	7	7	3	3	5	5	6	1	1	2	7	7	2
Female	Biomedical and clinical sciences (e.g. cellular, developmental, genomic, molecular, physiology)	Yes	Less than 1 year	2 to 3	1	7	5	4	3	5	7	5	4	4	4	4	6	3	3	3	1	5	4	6
Male	Other science-related field	No	3-5 years	1	2	3	2	2	1	1	7	1	7	2	1	2	2	6	2	3	3	4	2	1
Male	Biomedical and clinical sciences (e.g. cellular, developmental, genomic, molecular, physiology)	Yes	Less than 1 year	None	1	3	6	6	7	5	6	6	7	3	3	6	3	6	3	1	2	6	7	5
Female	Biomedical and clinical sciences (e.g. cellular, developmental, genomic, molecular, physiology)	No	1-2 years	1	1	1	3	3	5	6	7	7	6	6	4	5	7	6	1	1	1	7	5	6
Female	Biomedical and clinical sciences (e.g. cellular, developmental, genomic, molecular, physiology)	No	1-2 years	1	1	2	5	5	5	5	7	7	6	5	2	7	7	6	2	1	2	6	5	6
Male	Physics	No	3-5 years	1	2	4	3	3	1	6	7	7	7	5	5	5	7	7	1	3	1	6	6	5
Female	Physics	No	1-2 years	1	2	6	2	1	2	2	5	2	4	1	2	2	2	2	1	3	2	2	2	4
Female	Biomedical and clinical sciences (e.g. cellular, developmental, genomic, molecular, physiology)	Yes	3-5 years	1	1	2	3	4	6	7	6	4	7	4	2	4	3	6	1	3	2	6	6	6
Female	Biomedical and clinical sciences (e.g. cellular, developmental, genomic, molecular, physiology)	No	6-10 years	1	2	5	3	2	5	3	4	3	6	1	1	3	1	3	1	3	3	3	3	6
Male	Biomedical and clinical sciences (e.g. cellular, developmental, genomic, molecular, physiology)	Yes	1-2 years	1	3	6	2	1	3	4	4	2	4	1	4	4	1	7	3	1	2	7	4	2
Female	Biomedical and clinical sciences (e.g. cellular, developmental, genomic, molecular, physiology)	No	3-5 years	1	1	4	2	3	6	5	5	3	7	3	4	4	4	1	3	3	3	3	1	1
Male	Biomedical and clinical sciences (e.g. cellular, developmental, genomic, molecular, physiology)	No	Less than 1 year	None	2	4	4	4	4	2	6	6	6	4	1	6	4	6	1	1	2	7	6	6
Female	Other science-related field	Yes	1-2 years	2 to 3	1	2	5	2	1	4	7	6	7	4	1	5	6	6	2	3	2	6	4	5
Male	Ecology and evolution	Yes	1-2 years	1	3	3	5	2	4	4	6	7	6	3	2	4	5	6	1	1	2	7	7	6
Female	Physics	Yes	Less than 1 year	1	1	3	3	5	4	5	5	6	5	5	5	5	5	5	1	1	1	5	1	7
Female	Biomedical and clinical sciences (e.g. cellular, developmental, genomic, molecular, physiology)	No	6-10 years	2 to 3	1	4	4	3	1	5	5	4	4	4	4	3	4	2	1	2	3	4	1	3
Male	Biomedical and clinical sciences (e.g. cellular, developmental, genomic, molecular, physiology)	No	3-5 years	1	2	5	1	4	1	2	3	3	3	3	4	3	4	5	2	3	3	3	3	3
Female	Biomedical and clinical sciences (e.g. cellular, developmental, genomic, molecular, physiology)	Yes	3-5 years	1	1	2	5	3	5	7	5	4	6	4	5	5	2	7	3	2	2	6	7	5
Male	Computer science and mathematics	Yes	1-2 years	2 to 3	2	2	5	1	4	3	5	4	5	4	1	5	5	6	1	3	2	6	5	5
Male	Biomedical and clinical sciences (e.g. cellular, developmental, genomic, molecular, physiology)	No	Less than 1 year	None	1	2	5	4	5	4	6	5	4	4	4	5	4	7	3	3	2	6	5	6
Female	Chemistry	No	Less than 1 year	None	3	6	3	1	1	1	7	1	7	1	1	1	4	1	1	2	3	4	1	3
Female	Ecology and evolution	Yes	6-10 years	2 to 3	1	1	1	1	7	5	7	7	5	4	3	4	7	4	1	3	2	5	2	5
Female	Chemistry	No	Less than 1 year	1	2	6	1	3	6	1	1	5	5	1	1	5	1	1	3	3	3	3	1	3
Female	Ecology and evolution	Yes	Less than 1 year	1	1	1	3	4	1	3	6	7	6	4	1	6	2	6	3	3	2	7	7	6
Male	Biomedical and clinical sciences (e.g. cellular, developmental, genomic, molecular, physiology)	No	Less than 1 year	None	1	2	5	6	6	7	6	6	5	6	6	6	6	5	3	2	2	5	5	6
Female	Other science-related field	No	6-10 years	4 to 5	1	5	2	1	2	1	6	2	6	4	2	4	4	2	1	1	3	3	2	5
Female	Biomedical and clinical sciences (e.g. cellular, developmental, genomic, molecular, physiology)	Yes	Less than 1 year	None	2	3	2	2	6	1	3	1	6	3	1	2	5	6	3	1	2	6	6	2
Male	Biomedical and clinical sciences (e.g. cellular, developmental, genomic, molecular, physiology)	Yes	1-2 years	1	4	6	3	1	1	1	3	1	4	4	4	1	4	1	3	2	3	4	7	1
Male	Ecology and evolution	Yes	3-5 years	2 to 3	2	6	1	1	1	5	3	1	1	1	3	1	1	5	3	3	3	4	3	1
Female	Biomedical and clinical sciences (e.g. cellular, developmental, genomic, molecular, physiology)	No	3-5 years	1	1	2	6	2	2	2	7	6	6	6	2	2	5	4	2	3	3	6	3	2
Male	Chemistry	No	Less than 1 year	None	1	2	3	7	4	7	7	7	7	6	4	7	7	6	3	1	1	6	5	7
Male	Biomedical and clinical sciences (e.g. cellular, developmental, genomic, molecular, physiology)	No	3-5 years	1	2	2	6	4	3	3	6	5	5	6	4	4	4	6	1	1	1	7	5	6
Male	Biomedical and clinical sciences (e.g. cellular, developmental, genomic, molecular, physiology)	Yes	6-10 years	1	1	2	3	1	2	2	6	4	6	5	3	3	5	6	3	1	3	6	5	4
Female	Geology and environmental science	Yes	3-5 years	1	1	5	5	1	1	1	3	4	1	1	1	2	2	5	3	3	3	6	4	2
Male	Biomedical and clinical sciences (e.g. cellular, developmental, genomic, molecular, physiology)	Yes	6-10 years	2 to 3	2	6	1	1	1	5	1	1	2	1	1	1	1	2	3	3	3	5	6	1
Male	Biomedical and clinical sciences (e.g. cellular, developmental, genomic, molecular, physiology)	No	1-2 years	None	2	4	2	4	1	5	6	6	2	5	3	2	5	7	1	2	3	6	5	2
Male	Ecology and evolution	Yes	1-2 years	None	1	3	4	4	7	7	6	6	4	5	1	4	7	6	1	3	2	4	3	4
Female	Biomedical and clinical sciences (e.g. cellular, developmental, genomic, molecular, physiology)	No	Less than 1 year	1	1	2	2	3	5	5	5	2	6	5	4	5	6	5	3	2	3	4	2	4
Male	Biomedical and clinical sciences (e.g. cellular, developmental, genomic, molecular, physiology)	No	1-2 years	1	1	2	6	3	7	6	7	5	5	6	4	6	6	7	1	2	3	6	5	6
Male	Physics	No	Less than 1 year	None	1	7	7	7	7	7	7	7	6	4	4	7	7	7	1	1	2	7	5	7
Female	Chemistry	No	1-2 years	2 to 3	1	4	1	1	1	3	6	4	5	1	1	5	2	3	1	2	3	4	4	3
Female	Biomedical and clinical sciences (e.g. cellular, developmental, genomic, molecular, physiology)	Yes	3-5 years	None	1	5	2	3	1	4	6	4	7	3	2	3	3	4	3	3	3	3	4	3
Female	Biomedical and clinical sciences (e.g. cellular, developmental, genomic, molecular, physiology)	No	Less than 1 year	1	1	6	2	1	1	4	3	5	6	1	1	3	3	6	2	3	2	5	1	3
Female	Biomedical and clinical sciences (e.g. cellular, developmental, genomic, molecular, physiology)	No	6-10 years	1	2	7	5	7	7	7	7	6	7	4	4	7	4	7	2	3	2	7	7	7
Male	Biomedical and clinical sciences (e.g. cellular, developmental, genomic, molecular, physiology)	No	3-5 years	2 to 3	1	4	4	2	4	4	4	5	4	5	4	4	4	3	3	3	3	5	5	5
Male	Biomedical and clinical sciences (e.g. cellular, developmental, genomic, molecular, physiology)	No	1-2 years	1	1	3	2	3	6	6	6	6	6	3	4	6	7	7	1	2	2	6	6	5
Female	Physics	No	3-5 years	1	1	7	6	7	7	7	7	7	7	5	4	6	6	7	1	1	2	7	6	7
Female	Biomedical and clinical sciences (e.g. cellular, developmental, genomic, molecular, physiology)	No	6-10 years	6 to 7	6	3	1	1	6	6	3	1	6	1	1	1	1	6	3	3	2	7	5	1
Female	Biomedical and clinical sciences (e.g. cellular, developmental, genomic, molecular, physiology)	Yes	Less than 1 year	1	1	4	7	5	7	5	7	6	6	5	4	7	6	6	3	2	2	5	6	5
Female	Biomedical and clinical sciences (e.g. cellular, developmental, genomic, molecular, physiology)	No	1-2 years	1	1	1	5	5	3	5	6	3	5	6	6	4	4	3	1	1	3	1	1	3
Female	Biomedical and clinical sciences (e.g. cellular, developmental, genomic, molecular, physiology)	No	Other	1	2	3	5	4	3	4	7	6	6	2	1	2	3	3	2	1	3	7	5	6
Female	Other science-related field	Yes	3-5 years	2 to 3	1	4	2	1	1	4	5	3	6	3	2	4	4	4	3	2	3	5	1	2
Female	Biomedical and clinical sciences (e.g. cellular, developmental, genomic, molecular, physiology)	Yes	3-5 years	2 to 3	1	1	5	6	7	4	7	6	5	6	4	5	4	6	3	3	2	7	6	6
Male	Biomedical and clinical sciences (e.g. cellular, developmental, genomic, molecular, physiology)	No	3-5 years	1	3	6	2	5	3	7	7	7	7	4	4	7	4	7	1	3	2	7	4	6
Male	Biomedical and clinical sciences (e.g. cellular, developmental, genomic, molecular, physiology)	Yes	3-5 years	1	1	3	6	6	1	6	6	4	6	4	5	5	4	6	1	1	2	7	6	2
Female	Biomedical and clinical sciences (e.g. cellular, developmental, genomic, molecular, physiology)	No	Less than 1 year	1	1	5	6	1	1	6	6	2	3	4	6	1	4	4	3	3	3	4	1	1
Male	Ecology and evolution	Yes	1-2 years	1	1	1	6	6	7	5	6	6	6	6	5	6	7	7	2	2	1	7	7	6
Male	Social sciences	No	3-5 years	1	2	6	1	1	1	1	1	1	1	1	1	1	1	1	1	3	3	1	1	1
Male	Physics	No	1-2 years	1	1	3	6	7	5	6	7	7	7	5	4	6	5	6	2	3	1	6	6	6
Female	Biomedical and clinical sciences (e.g. cellular, developmental, genomic, molecular, physiology)	No	Less than 1 year	1	5	3	2	3	1	4	6	4	6	4	2	3	4	6	2	3	2	6	5	5
Female	Physics	No	3-5 years	None	1	6	1	2	2	1	6	2	7	1	1	2	3	6	2	3	2	7	5	3
Male	Biomedical and clinical sciences (e.g. cellular, developmental, genomic, molecular, physiology)	No	1-2 years	1	2	3	6	3	3	4	6	3	6	2	3	4	7	3	1	1	2	6	3	5
Male	Chemistry	No	1-2 years	None	2	6	1	1	1	5	4	7	6	1	4	7	4	6	1	3	3	7	1	4
Female	Engineering	No	1-2 years	1	6	3	6	6	4	6	6	2	4	4	4	6	6	4	1	3	3	6	6	5
Female	Biomedical and clinical sciences (e.g. cellular, developmental, genomic, molecular, physiology)	No	1-2 years	1	1	4	4	6	3	7	7	7	5	6	4	6	7	7	1	1	2	7	5	7
Female	Engineering	No	1-2 years	1	1	4	3	4	2	4	3	4	5	4	4	4	4	5	1	2	2	5	4	5
Male	Biomedical and clinical sciences (e.g. cellular, developmental, genomic, molecular, physiology)	Yes	3-5 years	1	1	3	4	6	7	4	7	6	6	2	3	6	7	7	1	1	3	4	3	5
Male	Biomedical and clinical sciences (e.g. cellular, developmental, genomic, molecular, physiology)	No	3-5 years	1	2	3	2	3	1	6	4	3	6	4	3	4	5	5	2	3	3	5	3	2
Male	Biomedical and clinical sciences (e.g. cellular, developmental, genomic, molecular, physiology)	No	3-5 years	1	3	4	4	7	7	7	7	6	5	4	4	5	6	7	1	3	2	7	7	6
Female	Biomedical and clinical sciences (e.g. cellular, developmental, genomic, molecular, physiology)	No	3-5 years	None	1	1	7	7	6	7	7	7	7	7	5	7	7	7	1	1	1	7	7	6
Male	Biomedical and clinical sciences (e.g. cellular, developmental, genomic, molecular, physiology)	No	1-2 years	1	2	7	4	7	7	7	7	6	7	6	6	7	7	7	1	3	1	7	7	7
Female	Biomedical and clinical sciences (e.g. cellular, developmental, genomic, molecular, physiology)	No	Less than 1 year	1	1	5	3	1	3	4	1	1	1	2	1	1	1	2	2	3	3	1	1	1
Female	Biomedical and clinical sciences (e.g. cellular, developmental, genomic, molecular, physiology)	No	1-2 years	None	1	7	6	7	5	7	7	7	7	7	7	7	7	7	1	2	1	7	7	7
Female	Other science-related field	Yes	3-5 years	1	6	6	2	1	3	1	6	1	3	1	1	1	7	3	2	2	3	7	6	2
Female	Biomedical and clinical sciences (e.g. cellular, developmental, genomic, molecular, physiology)	Yes	1-2 years	1	1	1	4	3	7	3	7	4	5	4	1	5	2	6	1	1	2	6	5	5
Female	Other science-related field	No	Less than 1 year	1	1	1	3	1	2	5	2	3	2	7	3	2	6	6	1	1	2	2	1	4
Male	Agriculture and food	Yes	Less than 1 year	None	6	3	1	1	1	2	5	4	4	7	1	4	2	4	3	1	2	1	1	4
Male	Engineering	No	3-5 years	1	4	1	3	2	2	5	6	7	6	4	4	4	6	6	2	3	2	6	6	5
Female	Biomedical and clinical sciences (e.g. cellular, developmental, genomic, molecular, physiology)	No	Less than 1 year	1	1	4	3	6	1	6	4	6	5	1	1	3	1	5	2	1	3	6	5	6
Female	Biomedical and clinical sciences (e.g. cellular, developmental, genomic, molecular, physiology)	Yes	6-10 years	2 to 3	3	5	4	2	1	4	7	4	4	2	2	5	4	5	1	1	2	7	4	4
Male	Geology and environmental science	Yes	1-2 years	1	1	5	2	2	5	4	4	4	5	3	2	7	4	6	2	3	2	7	6	4
Male	Biomedical and clinical sciences (e.g. cellular, developmental, genomic, molecular, physiology)	No	1-2 years	1	5	3	5	3	4	6	3	4	3	5	5	5	6	6	1	1	2	5	6	5
Female	Biomedical and clinical sciences (e.g. cellular, developmental, genomic, molecular, physiology)	No	1-2 years	1	2	6	2	3	3	5	7	6	7	1	2	4	3	4	2	1	2	7	4	6
Male	Biomedical and clinical sciences (e.g. cellular, developmental, genomic, molecular, physiology)	No	3-5 years	1	6	5	2	6	1	7	6	7	6	2	4	7	6	6	2	3	3	6	6	2
Female	Biomedical and clinical sciences (e.g. cellular, developmental, genomic, molecular, physiology)	Yes	3-5 years	1	1	3	6	4	6	6	7	4	6	2	1	7	5	7	3	1	1	7	6	6
Female	Biomedical and clinical sciences (e.g. cellular, developmental, genomic, molecular, physiology)	No	6-10 years	2 to 3	5	4	5	1	3	7	7	6	6	6	6	6	7	4	3	2	3	4	1	6
Female	Biomedical and clinical sciences (e.g. cellular, developmental, genomic, molecular, physiology)	Yes	3-5 years	1	1	4	3	3	6	7	7	5	4	2	3	6	3	7	2	3	2	2	4	5
Male	Biomedical and clinical sciences (e.g. cellular, developmental, genomic, molecular, physiology)	No	3-5 years	None	6	2	4	5	4	5	5	6	6	5	4	5	5	6	1	1	2	6	6	4
Female	Biomedical and clinical sciences (e.g. cellular, developmental, genomic, molecular, physiology)	No	3-5 years	1	1	3	5	5	5	5	6	6	6	5	4	5	5	7	1	3	1	6	5	6
Male	Biomedical and clinical sciences (e.g. cellular, developmental, genomic, molecular, physiology)	Yes	11-20 years	2 to 3	5	4	5	1	3	2	2	5	5	2	1	2	2	6	2	3	3	6	4	5
Female	Biomedical and clinical sciences (e.g. cellular, developmental, genomic, molecular, physiology)	Yes	1-2 years	1	1	2	4	3	2	3	7	6	6	5	4	4	4	6	3	1	1	7	5	6
Female	Biomedical and clinical sciences (e.g. cellular, developmental, genomic, molecular, physiology)	No	1-2 years	1	4	6	3	1	1	4	7	5	2	1	2	1	4	4	2	2	2	3	1	1
Female	Biomedical and clinical sciences (e.g. cellular, developmental, genomic, molecular, physiology)	No	1-2 years	1	1	4	3	4	2	5	3	3	5	1	1	5	2	3	2	1	2	4	4	4
Male	Chemistry	No	1-2 years	2 to 3	1	4	6	3	1	5	7	6	5	6	4	6	7	6	1	1	2	5	3	4
Female	Other science-related field	Yes	1-2 years	1	1	2	5	7	6	7	7	7	7	5	2	7	7	7	3	3	1	7	7	7
Male	Biomedical and clinical sciences (e.g. cellular, developmental, genomic, molecular, physiology)	Yes	3-5 years	1	1	5	5	6	6	6	7	6	6	4	4	6	4	6	3	1	2	6	6	6
Male	Biomedical and clinical sciences (e.g. cellular, developmental, genomic, molecular, physiology)	No	3-5 years	2 to 3	3	5	2	4	1	5	6	6	5	5	5	5	6	5	1	2	3	4	4	5
Male	Biomedical and clinical sciences (e.g. cellular, developmental, genomic, molecular, physiology)	Yes	3-5 years	2 to 3	4	5	1	1	1	1	2	2	1	2	2	1	4	5	2	3	3	5	5	4
Female	Biomedical and clinical sciences (e.g. cellular, developmental, genomic, molecular, physiology)	Yes	1-2 years	None	4	5	5	5	6	7	7	6	5	4	6	6	7	6	3	1	2	6	5	5
Male	Biomedical and clinical sciences (e.g. cellular, developmental, genomic, molecular, physiology)	Yes	3-5 years	2 to 3	1	4	3	1	1	4	6	4	5	4	4	5	6	4	3	2	3	5	1	3
Male	Biomedical and clinical sciences (e.g. cellular, developmental, genomic, molecular, physiology)	Yes	1-2 years	2 to 3	1	1	4	4	3	5	7	5	6	5	2	6	4	6	3	1	2	6	3	5
Female	Physics	No	1-2 years	1	1	5	2	4	2	3	6	5	4	3	1	4	4	4	3	1	2	2	1	5
Male	Biomedical and clinical sciences (e.g. cellular, developmental, genomic, molecular, physiology)	No	1-2 years	1	3	5	2	6	5	3	4	6	5	2	4	6	4	2	1	1	1	6	5	6
Female	Biomedical and clinical sciences (e.g. cellular, developmental, genomic, molecular, physiology)	Yes	1-2 years	1	1	1	3	6	6	6	7	7	6	3	3	7	5	6	2	1	2	7	7	7
Female	Biomedical and clinical sciences (e.g. cellular, developmental, genomic, molecular, physiology)	No	3-5 years	1	3	6	5	5	3	5	2	2	4	4	5	1	3	1	2	2	3	5	3	4
Female	Biomedical and clinical sciences (e.g. cellular, developmental, genomic, molecular, physiology)	No	3-5 years	2 to 3	6	6	4	3	1	3	2	5	4	5	4	4	4	5	1	2	3	7	4	5
Male	Physics	No	Less than 1 year	None	2	4	1	6	6	6	6	7	7	6	4	7	6	4	2	1	1	6	6	6
Male	Biomedical and clinical sciences (e.g. cellular, developmental, genomic, molecular, physiology)	No	1-2 years	1	1	7	4	1	1	1	4	7	7	1	1	1	1	6	1	1	1	7	4	7
Male	Chemistry	Yes	1-2 years	1	4	2	2	6	3	4	7	7	5	3	2	6	4	7	2	3	1	6	6	6
Male	Biomedical and clinical sciences (e.g. cellular, developmental, genomic, molecular, physiology)	No	1-2 years	None	1	2	3	3	4	4	7	1	6	3	4	4	3	7	1	3	2	5	6	3
Male	Chemistry	No	1-2 years	1	1	6	1	1	1	3	3	1	4	7	2	1	6	6	2	3	3	3	1	1
Female	Biomedical and clinical sciences (e.g. cellular, developmental, genomic, molecular, physiology)	No	3-5 years	1	3	6	5	1	3	6	2	1	5	2	1	1	1	3	3	3	2	7	6	2
Male	Biomedical and clinical sciences (e.g. cellular, developmental, genomic, molecular, physiology)	Yes	1-2 years	1	1	2	3	4	3	4	6	3	3	4	4	5	2	4	3	2	3	4	5	3
Female	Engineering	No	1-2 years	None	2	3	4	3	6	6	3	5	3	4	4	4	2	5	2	2	2	3	3	4
Male	Ecology and evolution	Yes	1-2 years	2 to 3	1	3	5	4	3	6	6	6	6	4	3	6	3	6	3	1	2	6	6	6
Male	Health care	Yes	Less than 1 year	None	1	3	5	5	5	3	5	5	5	4	5	4	5	6	1	1	1	5	5	5
Male	Biomedical and clinical sciences (e.g. cellular, developmental, genomic, molecular, physiology)	No	Less than 1 year	None	2	6	5	1	1	4	4	1	3	1	3	1	1	7	2	3	3	5	4	1
Female	Biomedical and clinical sciences (e.g. cellular, developmental, genomic, molecular, physiology)	No	3-5 years	1	1	1	5	6	6	6	7	7	7	5	2	7	5	7	2	1	2	7	7	7
Male	Physics	Yes	1-2 years	1	2	3	5	1	1	1	2	2	3	2	4	1	4	6	1	2	2	7	5	3
Female	Biomedical and clinical sciences (e.g. cellular, developmental, genomic, molecular, physiology)	No	3-5 years	2 to 3	1	5	3	4	1	4	3	4	4	2	2	4	2	3	3	3	3	4	2	2
Male	Biomedical and clinical sciences (e.g. cellular, developmental, genomic, molecular, physiology)	Yes	3-5 years	1	1	5	5	4	6	2	6	3	6	4	5	3	2	6	3	3	2	7	5	5
Female	Biomedical and clinical sciences (e.g. cellular, developmental, genomic, molecular, physiology)	No	Less than 1 year	None	3	3	4	1	1	6	5	4	4	6	3	4	4	4	2	1	2	5	4	5
Female	Biomedical and clinical sciences (e.g. cellular, developmental, genomic, molecular, physiology)	No	3-5 years	1	1	6	2	1	1	5	5	2	5	2	6	5	4	6	3	1	2	6	5	2
Male	Biomedical and clinical sciences (e.g. cellular, developmental, genomic, molecular, physiology)	Yes	6-10 years	2 to 3	3	4	3	5	3	6	3	6	5	4	6	6	5	6	1	1	3	6	6	6
Male	Biomedical and clinical sciences (e.g. cellular, developmental, genomic, molecular, physiology)	Yes	1-2 years	1	1	4	3	2	6	6	7	5	5	3	4	6	7	6	2	1	2	5	5	6
Female	Other science-related field	No	6-10 years	2 to 3	6	2	6	1	7	2	2	3	1	4	4	2	3	6	1	2	3	3	1	3
Male	Physics	No	6-10 years	2 to 3	5	5	1	4	4	7	6	1	6	1	1	4	4	4	3	3	3	1	3	2
Male	Biomedical and clinical sciences (e.g. cellular, developmental, genomic, molecular, physiology)	No	3-5 years	None	6	2	3	3	7	7	7	5	7	7	7	5	7	7	1	1	3	5	5	3
Male	Other science-related field	No	3-5 years	2 to 3	1	5	1	4	1	6	1	1	5	3	4	3	3	5	1	2	2	7	6	6
Male	Biomedical and clinical sciences (e.g. cellular, developmental, genomic, molecular, physiology)	No	3-5 years	2 to 3	3	6	1	3	1	5	6	6	6	1	4	5	5	5	3	3	2	7	6	5
Female	Biomedical and clinical sciences (e.g. cellular, developmental, genomic, molecular, physiology)	Yes	1-2 years	1	6	6	1	1	5	5	7	1	1	1	1	1	2	3	3	3	3	6	5	2
Female	Social sciences	Yes	1-2 years	1	1	2	5	3	2	1	6	7	5	4	5	6	6	6	3	2	2	6	3	5
Male	Chemistry	No	1-2 years	None	1	2	2	7	4	4	4	5	2	4	3	5	7	7	2	1	3	7	4	4
Male	Biomedical and clinical sciences (e.g. cellular, developmental, genomic, molecular, physiology)	No	1-2 years	None	2	2	6	3	5	6	7	6	5	6	5	6	7	5	2	2	1	6	7	6
Female	Biomedical and clinical sciences (e.g. cellular, developmental, genomic, molecular, physiology)	No	3-5 years	1	1	2	7	5	1	6	4	2	5	3	4	6	6	4	3	3	2	7	3	5
Female	Biomedical and clinical sciences (e.g. cellular, developmental, genomic, molecular, physiology)	No	11-20 years	2 to 3	1	3	2	1	4	3	4	2	6	2	1	1	1	4	1	3	3	6	6	1
Male	Biomedical and clinical sciences (e.g. cellular, developmental, genomic, molecular, physiology)	No	3-5 years	2 to 3	4	5	4	4	2	3	5	4	2	2	4	4	2	4	2	2	2	5	4	4
Female	Geology and environmental science	No	1-2 years	1	1	6	4	3	5	1	1	5	3	1	1	1	1	1	3	3	3	5	4	4
Male	Physics	No	Less than 1 year	None	1	2	7	7	4	7	7	7	7	4	4	7	7	7	1	1	2	7	7	N/A
Male	Biomedical and clinical sciences (e.g. cellular, developmental, genomic, molecular, physiology)	No	3-5 years	1	2	1	5	6	5	6	6	6	5	7	3	6	4	7	1	3	2	7	6	6
Female	Biomedical and clinical sciences (e.g. cellular, developmental, genomic, molecular, physiology)	Yes	3-5 years	2 to 3	1	4	1	1	7	7	5	7	6	3	6	7	3	7	1	2	2	6	5	5
Male	Biomedical and clinical sciences (e.g. cellular, developmental, genomic, molecular, physiology)	No	Less than 1 year	None	1	7	6	6	7	6	4	7	7	7	4	4	4	7	1	1	1	7	7	7
Male	Astronomy and planetary science	Yes	1-2 years	1	3	3	2	3	2	4	6	4	3	2	5	4	2	5	3	1	2	6	3	6
Female	Astronomy and planetary science	No	Less than 1 year	None	1	4	7	4	1	3	5	6	7	6	3	5	3	7	2	1	2	6	3	5
Female	Biomedical and clinical sciences (e.g. cellular, developmental, genomic, molecular, physiology)	Yes	1-2 years	1	1	3	2	1	1	2	1	1	1	5	1	1	4	4	1	3	3	5	1	3
Male	Biomedical and clinical sciences (e.g. cellular, developmental, genomic, molecular, physiology)	Yes	3-5 years	1	1	2	3	3	5	5	3	1	5	4	4	2	4	5	2	1	2	6	5	5
Male	Biomedical and clinical sciences (e.g. cellular, developmental, genomic, molecular, physiology)	No	6-10 years	2 to 3	2	1	4	1	1	2	2	4	4	5	2	1	1	2	2	1	3	5	2	3
Male	Engineering	Yes	Less than 1 year	1	1	4	2	5	5	4	7	7	5	5	4	7	4	7	1	2	3	6	6	5
Male	Biomedical and clinical sciences (e.g. cellular, developmental, genomic, molecular, physiology)	Yes	Less than 1 year	1	1	1	2	4	5	2	6	5	6	4	4	6	4	6	1	1	2	6	6	4
Male	Biomedical and clinical sciences (e.g. cellular, developmental, genomic, molecular, physiology)	Yes	Less than 1 year	None	6	6	1	3	1	4	4	2	2	2	3	5	4	3	2	2	2	2	2	4
Female	Biomedical and clinical sciences (e.g. cellular, developmental, genomic, molecular, physiology)	Yes	1-2 years	None	4	2	4	7	1	7	5	7	7	6	4	4	6	7	1	3	2	7	6	4
Male	Chemistry	Yes	1-2 years	1	1	2	4	4	5	5	6	6	6	6	5	7	6	7	1	2	3	6	6	5
Male	Biomedical and clinical sciences (e.g. cellular, developmental, genomic, molecular, physiology)	Yes	30+ years	4 to 5	1	2	4	3	4	6	6	3	6	4	3	6	4	6	1	1	2	4	5	5
Male	Biomedical and clinical sciences (e.g. cellular, developmental, genomic, molecular, physiology)	No	3-5 years	None	1	2	2	2	5	3	6	2	1	6	3	2	6	3	1	3	3	3	2	2
Male	Geology and environmental science	No	Less than 1 year	1	1	3	4	6	5	5	5	7	5	5	3	4	6	6	1	3	1	5	6	5
Male	Biomedical and clinical sciences (e.g. cellular, developmental, genomic, molecular, physiology)	No	1-2 years	None	1	6	2	1	1	3	1	1	2	4	1	1	2	3	2	3	3	5	2	2
Male	Biomedical and clinical sciences (e.g. cellular, developmental, genomic, molecular, physiology)	No	3-5 years	None	2	5	1	5	5	7	5	6	5	5	5	5	5	5	1	1	2	5	5	6
Female	Astronomy and planetary science	No	3-5 years	2 to 3	4	3	1	1	1	1	1	1	1	1	1	1	1	4	2	3	3	1	1	1
Male	Chemistry	No	Less than 1 year	1	5	6	3	1	4	3	3	3	1	1	1	3	3	5	1	3	2	3	3	4
Female	Social sciences	Yes	Less than 1 year	1	1	1	6	4	1	4	5	5	6	7	5	6	5	6	1	3	2	2	3	6
Male	Geology and environmental science	Yes	Less than 1 year	None	3	3	1	2	1	2	5	5	6	4	4	4	6	6	2	2	2	6	6	4
Male	Computer science and mathematics	No	1-2 years	1	6	5	7	6	2	6	5	3	6	4	4	4	4	3	2	1	1	6	6	6
Female	Biomedical and clinical sciences (e.g. cellular, developmental, genomic, molecular, physiology)	Yes	3-5 years	1	4	2	2	3	4	2	7	7	6	5	3	6	6	7	1	3	1	6	6	7
Male	Chemistry	No	3-5 years	1	1	2	2	2	2	1	7	5	6	6	3	6	4	7	1	3	1	7	6	6
Male	Biomedical and clinical sciences (e.g. cellular, developmental, genomic, molecular, physiology)	No	Less than 1 year	None	2	2	4	4	2	4	5	5	4	6	6	5	4	5	1	1	2	5	4	5
Female	Biomedical and clinical sciences (e.g. cellular, developmental, genomic, molecular, physiology)	No	1-2 years	1	1	4	4	6	5	6	5	4	5	3	5	5	5	5	1	1	2	6	5	6
Female	Ecology and evolution	No	1-2 years	1	3	4	5	2	2	5	5	6	5	5	4	5	5	5	1	3	3	5	4	5
Female	Biomedical and clinical sciences (e.g. cellular, developmental, genomic, molecular, physiology)	No	1-2 years	2 to 3	1	2	6	4	4	6	5	6	7	7	2	2	5	6	1	1	2	7	6	6
Male	Biomedical and clinical sciences (e.g. cellular, developmental, genomic, molecular, physiology)	Yes	3-5 years	1	2	1	5	2	4	4	6	4	6	2	1	2	2	6	2	1	1	6	5	5
I’d prefer not to say	Biomedical and clinical sciences (e.g. cellular, developmental, genomic, molecular, physiology)	No	6-10 years	1	1	2	6	3	3	6	7	7	7	4	2	7	4	7	3	1	1	7	7	6
Female	Ecology and evolution	No	6-10 years	4 to 5	1	2	3	2	1	6	7	4	5	7	3	5	5	5	1	3	1	7	5	5
Male	Ecology and evolution	No	1-2 years	None	2	1	1	1	6	1	5	6	5	7	1	3	2	3	1	3	2	5	4	5
Male	Biomedical and clinical sciences (e.g. cellular, developmental, genomic, molecular, physiology)	No	3-5 years	2 to 3	5	4	4	4	4	3	6	6	6	3	3	2	3	4	2	3	3	5	4	4
Female	Biomedical and clinical sciences (e.g. cellular, developmental, genomic, molecular, physiology)	No	1-2 years	1	1	2	6	4	4	5	4	6	4	5	4	5	4	5	2	1	2	5	4	4
Male	Ecology and evolution	No	3-5 years	2 to 3	1	3	6	5	1	1	3	1	3	5	2	3	6	3	1	3	3	5	3	3
Male	Biomedical and clinical sciences (e.g. cellular, developmental, genomic, molecular, physiology)	No	6-10 years	1	4	3	5	2	1	2	5	3	3	3	1	2	3	5	3	1	2	5	3	5
Female	Biomedical and clinical sciences (e.g. cellular, developmental, genomic, molecular, physiology)	No	6-10 years	2 to 3	1	4	7	1	1	5	3	5	3	6	6	2	6	5	2	2	3	3	3	4
Male	Physics	Yes	3-5 years	2 to 3	1	2	3	4	1	5	6	6	5	5	2	3	6	3	2	1	1	7	6	5
Male	Other science-related field	Yes	11-20 years	2 to 3	1	3	2	2	1	2	7	5	7	4	4	3	4	5	1	3	2	7	4	2
Female	Other science-related field	Yes	6-10 years	4 to 5	1	4	1	1	1	5	6	7	4	2	1	3	5	7	2	1	3	7	3	6
Female	Biomedical and clinical sciences (e.g. cellular, developmental, genomic, molecular, physiology)	No	6-10 years	2 to 3	4	2	7	1	1	4	7	7	5	1	1	5	5	6	1	3	2	7	6	5
Female	Biomedical and clinical sciences (e.g. cellular, developmental, genomic, molecular, physiology)	No	Less than 1 year	1	1	4	6	1	3	4	2	7	7	4	4	5	5	5	2	1	2	6	5	3
Male	Ecology and evolution	No	Less than 1 year	1	1	2	3	5	1	4	3	6	4	4	2	4	1	6	2	1	2	7	4	6
Female	Biomedical and clinical sciences (e.g. cellular, developmental, genomic, molecular, physiology)	No	3-5 years	1	2	4	7	3	7	7	7	2	5	5	5	5	7	5	2	1	3	6	6	3
Female	Social sciences	Yes	Less than 1 year	1	1	1	6	6	4	4	7	7	7	6	5	7	3	7	1	1	2	7	6	6
Male	Ecology and evolution	No	6-10 years	2 to 3	1	3	2	4	3	2	4	3	2	4	4	3	4	3	1	2	2	5	3	3
Male	Biomedical and clinical sciences (e.g. cellular, developmental, genomic, molecular, physiology)	No	3-5 years	1	4	6	1	1	1	2	7	1	3	2	1	2	7	7	2	2	3	2	1	5
Female	Biomedical and clinical sciences (e.g. cellular, developmental, genomic, molecular, physiology)	Yes	1-2 years	1	2	2	7	6	6	3	6	6	7	3	6	3	3	6	3	1	2	6	6	7
Female	Ecology and evolution	No	Less than 1 year	1	1	2	6	4	5	3	5	5	7	4	1	6	4	6	3	1	2	6	5	6
Female	Biomedical and clinical sciences (e.g. cellular, developmental, genomic, molecular, physiology)	Yes	3-5 years	1	1	1	7	3	2	3	2	3	5	4	2	6	2	6	1	1	2	5	5	5
Female	Health care	No	1-2 years	1	3	2	6	2	2	2	3	4	5	5	4	5	5	4	3	3	3	5	5	5
Female	Social sciences	No	1-2 years	2 to 3	1	2	6	6	3	4	7	7	6	5	3	7	7	5	2	1	2	6	6	5
Female	Ecology and evolution	Yes	Less than 1 year	1	1	1	6	6	2	6	7	7	6	5	3	4	6	6	1	1	2	6	3	6
Female	Biomedical and clinical sciences (e.g. cellular, developmental, genomic, molecular, physiology)	No	3-5 years	None	2	2	2	4	1	6	6	4	4	4	7	4	4	1	3	2	3	5	3	5
Male	Chemistry	No	3-5 years	2 to 3	1	7	6	4	4	7	7	7	7	7	7	7	4	7	1	3	1	7	7	6
Female	Social sciences	No	Less than 1 year	1	1	3	5	4	3	4	6	5	3	3	3	4	5	5	2	1	2	5	5	6
Male	Biomedical and clinical sciences (e.g. cellular, developmental, genomic, molecular, physiology)	Yes	6-10 years	1	1	2	7	3	1	5	6	6	5	5	5	6	4	7	1	1	1	7	5	3
Male	Biomedical and clinical sciences (e.g. cellular, developmental, genomic, molecular, physiology)	No	Less than 1 year	None	1	7	2	3	3	7	7	5	7	4	2	7	2	7	1	3	2	6	5	5
Male	Biomedical and clinical sciences (e.g. cellular, developmental, genomic, molecular, physiology)	No	1-2 years	1	2	5	3	4	4	2	5	6	7	5	5	3	6	5	1	2	2	6	6	6
Female	Biomedical and clinical sciences (e.g. cellular, developmental, genomic, molecular, physiology)	No	6-10 years	2 to 3	4	6	1	1	1	4	1	2	2	1	1	1	4	1	1	3	3	6	4	2
Male	Biomedical and clinical sciences (e.g. cellular, developmental, genomic, molecular, physiology)	No	3-5 years	1	6	6	2	1	1	4	1	4	5	1	1	1	1	1	3	3	3	2	1	1
Male	Other science-related field	No	1-2 years	1	1	1	6	1	1	5	7	6	7	6	4	4	4	7	1	3	2	5	3	5
Female	Social sciences	Yes	1-2 years	1	1	2	6	3	3	4	6	7	6	5	3	5	5	6	3	2	1	7	4	6
Male	Biomedical and clinical sciences (e.g. cellular, developmental, genomic, molecular, physiology)	No	1-2 years	2 to 3	4	3	5	4	2	2	4	5	7	3	3	6	4	5	2	1	2	6	5	5
Female	Biomedical and clinical sciences (e.g. cellular, developmental, genomic, molecular, physiology)	No	Less than 1 year	None	2	5	1	1	1	5	3	2	2	3	4	2	5	2	2	1	3	2	2	2
Male	Biomedical and clinical sciences (e.g. cellular, developmental, genomic, molecular, physiology)	No	3-5 years	2 to 3	6	4	7	3	6	7	3	1	5	5	4	1	7	4	2	3	3	7	1	3
Male	Other science-related field	Yes	3-5 years	2 to 3	1	2	1	1	1	4	4	1	7	1	4	1	1	3	1	1	3	7	7	1
Female	Chemistry	Yes	1-2 years	2 to 3	1	2	6	4	5	5	7	5	5	5	4	5	7	7	1	1	2	5	4	4
Female	Biomedical and clinical sciences (e.g. cellular, developmental, genomic, molecular, physiology)	No	6-10 years	2 to 3	2	1	2	4	2	4	7	2	7	2	4	3	7	5	1	3	2	6	6	6
Female	Social sciences	No	Less than 1 year	1	1	3	5	4	4	5	7	5	7	2	1	4	2	4	2	1	1	7	5	6
Female	Biomedical and clinical sciences (e.g. cellular, developmental, genomic, molecular, physiology)	No	3-5 years	1	3	5	3	1	1	5	4	1	7	4	7	7	1	4	3	3	3	7	6	4
Female	Biomedical and clinical sciences (e.g. cellular, developmental, genomic, molecular, physiology)	No	3-5 years	2 to 3	2	2	7	5	3	7	7	7	7	7	7	7	7	7	1	3	2	7	7	7
Male	Physics	No	3-5 years	1	2	4	3	4	3	6	2	6	3	3	5	3	1	5	2	3	3	6	5	4
Male	Biomedical and clinical sciences (e.g. cellular, developmental, genomic, molecular, physiology)	No	3-5 years	1	2	5	3	1	4	2	7	2	4	1	1	1	3	1	2	3	2	5	2	3
Male	Physics	Yes	3-5 years	2 to 3	1	1	6	7	6	4	7	5	6	4	2	6	5	7	1	1	2	7	7	6
Male	Biomedical and clinical sciences (e.g. cellular, developmental, genomic, molecular, physiology)	No	3-5 years	1	3	4	5	1	2	6	7	3	7	1	3	5	5	3	1	1	3	5	2	4
Male	Biomedical and clinical sciences (e.g. cellular, developmental, genomic, molecular, physiology)	Yes	6-10 years	4 to 5	1	2	3	3	5	3	6	5	6	4	4	6	6	7	1	1	1	6	6	5
Female	Physics	No	1-2 years	1	1	7	6	7	3	7	7	6	6	6	3	7	5	7	2	3	1	5	5	5
Female	Biomedical and clinical sciences (e.g. cellular, developmental, genomic, molecular, physiology)	No	3-5 years	1	1	4	6	4	3	3	5	4	7	3	1	5	3	7	1	3	3	7	6	6
Female	Biomedical and clinical sciences (e.g. cellular, developmental, genomic, molecular, physiology)	No	3-5 years	2 to 3	6	6	5	4	1	5	1	5	1	1	1	1	1	1	1	3	3	5	5	4
Female	Biomedical and clinical sciences (e.g. cellular, developmental, genomic, molecular, physiology)	No	1-2 years	1	1	2	4	2	6	6	7	3	3	5	3	2	6	2	1	3	3	6	2	5
Male	Biomedical and clinical sciences (e.g. cellular, developmental, genomic, molecular, physiology)	No	3-5 years	2 to 3	1	1	6	7	4	7	7	6	4	7	5	7	7	7	3	1	1	7	6	7
Female	Ecology and evolution	No	1-2 years	2 to 3	1	7	7	4	4	5	5	1	1	6	1	5	1	7	1	2	2	4	3	4
Female	Ecology and evolution	Yes	3-5 years	2 to 3	6	4	3	1	4	1	7	7	7	4	4	7	5	4	1	1	2	7	7	5
Female	Biomedical and clinical sciences (e.g. cellular, developmental, genomic, molecular, physiology)	No	1-2 years	2 to 3	1	3	4	3	2	6	7	7	7	N/A	6	7	7	3	3	1	3	3	5	5
Male	Other science-related field	Yes	3-5 years	2 to 3	1	4	7	1	7	7	7	7	5	4	4	7	7	7	1	1	2	7	7	7
Male	Biomedical and clinical sciences (e.g. cellular, developmental, genomic, molecular, physiology)	No	1-2 years	1	6	2	5	2	1	1	7	6	3	6	3	6	4	7	1	3	2	6	6	6
Male	Chemistry	No	Less than 1 year	1	1	1	6	6	6	5	7	6	6	5	6	7	6	6	1	1	1	7	7	7
Female	Other science-related field	No	Less than 1 year	1	1	5	5	3	2	6	4	2	6	3	4	4	3	4	2	1	3	5	2	6
Male	Chemistry	No	3-5 years	2 to 3	1	4	7	5	6	5	6	1	5	4	5	5	4	7	1	1	2	6	5	5
Male	Chemistry	Yes	6-10 years	2 to 3	4	5	2	2	1	4	6	4	3	4	5	3	5	6	1	2	3	4	4	3
Female	Biomedical and clinical sciences (e.g. cellular, developmental, genomic, molecular, physiology)	No	1-2 years	1	1	6	2	3	4	4	6	4	4	4	3	6	4	6	2	3	2	1	1	4
Female	Biomedical and clinical sciences (e.g. cellular, developmental, genomic, molecular, physiology)	Yes	1-2 years	1	3	2	6	3	3	3	6	6	6	3	3	5	6	5	1	2	2	6	5	6
Male	Biomedical and clinical sciences (e.g. cellular, developmental, genomic, molecular, physiology)	No	3-5 years	1	1	5	1	2	1	2	5	4	5	5	5	4	5	5	1	3	2	3	3	3
Male	Engineering	No	1-2 years	1	1	4	3	2	1	6	6	6	6	6	1	5	7	4	1	1	2	7	7	5
Female	Biomedical and clinical sciences (e.g. cellular, developmental, genomic, molecular, physiology)	No	1-2 years	1	1	5	3	2	5	7	7	7	7	4	5	5	6	6	2	1	3	6	3	6
Female	Biomedical and clinical sciences (e.g. cellular, developmental, genomic, molecular, physiology)	Yes	3-5 years	2 to 3	1	2	7	3	2	7	7	6	7	4	1	5	7	7	3	3	2	7	5	6
Male	Biomedical and clinical sciences (e.g. cellular, developmental, genomic, molecular, physiology)	No	3-5 years	1	2	4	6	3	6	5	6	3	6	4	4	3	4	6	3	3	3	5	4	5
Female	Biomedical and clinical sciences (e.g. cellular, developmental, genomic, molecular, physiology)	No	6-10 years	2 to 3	1	2	7	2	5	2	6	2	3	2	2	2	2	2	1	3	3	6	5	3
Female	Biomedical and clinical sciences (e.g. cellular, developmental, genomic, molecular, physiology)	Yes	3-5 years	1	1	4	6	3	2	3	6	2	5	2	4	4	4	5	2	1	2	4	3	4
Male	Biomedical and clinical sciences (e.g. cellular, developmental, genomic, molecular, physiology)	No	6-10 years	2 to 3	1	2	2	1	3	2	5	4	3	5	2	3	2	5	1	2	3	5	4	3
Female	Geology and environmental science	No	1-2 years	None	1	2	4	7	5	4	6	6	7	6	3	6	4	4	3	1	2	6	5	6
Female	Agriculture and food	No	1-2 years	1	1	1	6	2	1	5	7	6	7	4	2	5	5	4	1	2	2	4	3	6
Female	Ecology and evolution	No	6-10 years	2 to 3	1	5	7	3	2	6	4	7	7	2	1	3	2	5	3	3	1	7	4	5
Female	Biomedical and clinical sciences (e.g. cellular, developmental, genomic, molecular, physiology)	No	1-2 years	1	1	4	6	7	7	4	7	6	5	7	1	6	6	7	2	1	1	7	7	6
Male	Biomedical and clinical sciences (e.g. cellular, developmental, genomic, molecular, physiology)	Yes	Less than 1 year	None	6	6	1	1	1	2	2	1	2	1	1	2	4	1	1	3	3	7	2	1
Female	Biomedical and clinical sciences (e.g. cellular, developmental, genomic, molecular, physiology)	Yes	1-2 years	2 to 3	1	3	1	1	2	2	2	2	2	2	3	4	3	6	1	1	2	6	4	4
Female	Physics	No	3-5 years	1	1	1	4	4	2	5	6	5	4	4	4	3	3	4	1	1	2	5	3	6
Female	Ecology and evolution	No	1-2 years	1	2	1	7	3	7	3	7	6	7	6	4	7	7	6	1	3	2	7	7	7
Female	Biomedical and clinical sciences (e.g. cellular, developmental, genomic, molecular, physiology)	Yes	3-5 years	2 to 3	1	2	5	4	5	1	6	2	5	1	1	2	2	5	3	1	2	6	5	4
Female	Biomedical and clinical sciences (e.g. cellular, developmental, genomic, molecular, physiology)	Yes	Less than 1 year	1	2	2	6	6	3	7	6	7	6	4	1	6	7	5	3	1	2	6	5	6
Female	Biomedical and clinical sciences (e.g. cellular, developmental, genomic, molecular, physiology)	No	6-10 years	1	1	3	5	3	3	6	7	5	7	5	5	6	5	5	1	2	2	6	6	6
Male	Biomedical and clinical sciences (e.g. cellular, developmental, genomic, molecular, physiology)	No	6-10 years	2 to 3	4	2	5	5	4	5	6	6	6	5	5	5	6	6	3	1	3	6	6	6
Male	Biomedical and clinical sciences (e.g. cellular, developmental, genomic, molecular, physiology)	No	3-5 years	1	2	2	5	4	5	1	4	3	6	2	2	3	4	5	1	3	2	6	6	5
Female	Biomedical and clinical sciences (e.g. cellular, developmental, genomic, molecular, physiology)	No	Less than 1 year	1	1	4	6	5	2	6	5	5	5	6	5	5	6	5	2	2	3	5	3	2
Female	Physics	No	3-5 years	2 to 3	1	5	6	1	1	1	2	2	2	3	2	1	6	2	3	3	3	3	1	2
Male	Chemistry	Yes	1-2 years	1	1	5	3	5	2	6	3	3	6	2	3	1	6	5	2	3	3	3	2	5
Male	Biomedical and clinical sciences (e.g. cellular, developmental, genomic, molecular, physiology)	No	1-2 years	1	6	3	6	1	1	1	7	4	4	6	1	3	3	4	3	1	3	7	4	6
Male	Biomedical and clinical sciences (e.g. cellular, developmental, genomic, molecular, physiology)	Yes	1-2 years	1	3	2	6	6	6	6	7	7	6	5	4	5	6	5	1	1	1	7	7	5
Male	Physics	No	Less than 1 year	None	2	3	6	6	7	7	5	5	5	6	6	5	5	6	1	1	2	6	5	6
Female	Biomedical and clinical sciences (e.g. cellular, developmental, genomic, molecular, physiology)	No	Less than 1 year	1	1	2	6	4	3	7	7	7	7	4	4	6	5	6	3	1	2	6	5	7
Male	Ecology and evolution	No	1-2 years	1	1	4	3	1	1	4	6	7	6	4	4	6	6	6	3	3	2	6	5	5
Female	Agriculture and food	Yes	3-5 years	2 to 3	4	5	2	1	4	1	5	3	5	3	1	3	4	6	1	2	3	7	6	3
Male	Agriculture and food	No	3-5 years	2 to 3	1	1	2	2	2	3	5	6	6	2	5	6	2	5	1	3	2	5	4	3
Male	Biomedical and clinical sciences (e.g. cellular, developmental, genomic, molecular, physiology)	No	3-5 years	1	3	4	2	1	1	5	1	1	5	2	1	1	2	3	2	3	3	2	2	1
Female	Biomedical and clinical sciences (e.g. cellular, developmental, genomic, molecular, physiology)	Yes	3-5 years	1	2	3	5	4	2	4	3	5	2	1	1	4	3	6	1	2	3	6	3	4
Male	Biomedical and clinical sciences (e.g. cellular, developmental, genomic, molecular, physiology)	Yes	1-2 years	1	1	2	7	6	3	6	7	7	7	6	4	7	7	7	3	3	2	7	7	7
Male	Physics	Yes	1-2 years	1	1	4	6	4	2	5	7	5	5	3	2	4	5	4	1	1	2	6	5	5
Female	Biomedical and clinical sciences (e.g. cellular, developmental, genomic, molecular, physiology)	Yes	3-5 years	1	2	6	3	1	1	4	7	1	3	1	1	2	6	7	1	2	2	3	4	2
Male	Physics	Yes	6-10 years	4 to 5	1	5	1	1	4	5	4	4	6	2	1	4	3	6	2	3	3	7	5	3
Male	Physics	Yes	6-10 years	2 to 3	1	4	5	4	6	5	6	6	6	3	4	6	4	6	1	1	2	6	6	6
Female	Biomedical and clinical sciences (e.g. cellular, developmental, genomic, molecular, physiology)	Yes	6-10 years	2 to 3	1	1	2	3	2	3	6	6	6	1	1	5	5	5	1	2	2	7	6	5
Male	Engineering	No	Other	None	3	3	2	4	2	3	5	6	6	2	3	5	4	6	2	1	1	4	6	N/A
Male	Engineering	No	Less than 1 year	1	5	2	1	2	2	5	5	4	6	5	5	3	5	6	1	2	2	6	6	4
Male	Geology and environmental science	No	3-5 years	2 to 3	1	4	7	3	7	1	3	5	5	1	1	4	2	6	3	1	2	7	5	5
Female	Biomedical and clinical sciences (e.g. cellular, developmental, genomic, molecular, physiology)	Yes	1-2 years	1	1	4	2	1	2	1	3	1	7	2	3	1	4	5	3	1	3	6	3	3
Male	Biomedical and clinical sciences (e.g. cellular, developmental, genomic, molecular, physiology)	No	3-5 years	1	1	3	6	5	6	3	4	5	3	5	5	4	5	5	1	1	1	6	5	5
Male	Other science-related field	No	Less than 1 year	None	1	2	2	3	4	4	5	6	6	5	3	5	4	4	1	1	2	6	5	4
Female	Biomedical and clinical sciences (e.g. cellular, developmental, genomic, molecular, physiology)	No	3-5 years	2 to 3	1	2	2	1	1	6	5	5	6	3	1	3	3	5	3	3	3	5	2	3
Female	Biomedical and clinical sciences (e.g. cellular, developmental, genomic, molecular, physiology)	No	6-10 years	1	2	2	6	6	3	6	6	6	5	3	5	6	2	7	1	3	2	6	6	2
Male	Biomedical and clinical sciences (e.g. cellular, developmental, genomic, molecular, physiology)	Yes	1-2 years	1	1	4	1	4	1	6	7	7	6	4	3	5	5	5	1	1	2	6	5	6
Female	Agriculture and food	Yes	1-2 years	1	1	4	5	1	3	4	2	5	7	3	1	3	4	7	3	1	2	5	5	5
Male	Computer science and mathematics	No	1-2 years	1	5	5	3	2	2	5	7	6	5	4	4	6	6	7	2	3	2	6	6	5
Female	Biomedical and clinical sciences (e.g. cellular, developmental, genomic, molecular, physiology)	Yes	1-2 years	2 to 3	1	2	5	3	1	6	6	6	3	3	2	5	4	3	1	3	2	5	5	6
Female	Chemistry	No	3-5 years	2 to 3	1	5	7	6	1	6	4	6	3	5	4	3	4	5	2	1	3	7	5	6
Male	Biomedical and clinical sciences (e.g. cellular, developmental, genomic, molecular, physiology)	No	3-5 years	1	1	5	2	3	3	5	5	2	6	3	4	5	5	6	2	1	2	5	5	6
Female	Biomedical and clinical sciences (e.g. cellular, developmental, genomic, molecular, physiology)	No	1-2 years	2 to 3	2	2	2	2	4	3	5	2	3	5	5	3	2	6	3	3	3	5	5	2
Female	Biomedical and clinical sciences (e.g. cellular, developmental, genomic, molecular, physiology)	No	3-5 years	1	1	5	4	1	1	4	3	1	6	1	2	1	1	1	2	3	3	2	1	2
Female	Biomedical and clinical sciences (e.g. cellular, developmental, genomic, molecular, physiology)	No	1-2 years	1	1	1	7	3	2	5	5	6	7	5	3	2	2	6	1	3	2	6	6	6
Female	Ecology and evolution	No	1-2 years	1	1	2	6	5	1	5	6	4	5	5	3	3	5	3	1	3	2	5	5	5
Male	Biomedical and clinical sciences (e.g. cellular, developmental, genomic, molecular, physiology)	Yes	3-5 years	1	1	1	5	1	3	5	4	5	6	4	2	6	5	7	1	2	2	5	3	3
Female	Biomedical and clinical sciences (e.g. cellular, developmental, genomic, molecular, physiology)	No	3-5 years	1	1	2	5	3	6	6	7	4	6	5	6	3	4	6	1	1	1	7	6	5
Male	Biomedical and clinical sciences (e.g. cellular, developmental, genomic, molecular, physiology)	No	3-5 years	1	1	4	5	3	3	4	6	5	3	3	4	4	5	6	3	1	1	3	1	3
Male	Biomedical and clinical sciences (e.g. cellular, developmental, genomic, molecular, physiology)	No	6-10 years	1	4	6	1	1	1	1	1	1	5	1	1	1	1	1	3	3	3	2	1	1
Male	Agriculture and food	Yes	6-10 years	2 to 3	1	5	1	2	6	7	7	6	7	2	4	6	5	5	1	1	3	6	4	5
Female	Ecology and evolution	No	Less than 1 year	1	3	2	5	3	1	6	5	4	5	5	4	3	6	5	2	3	2	4	3	4
Male	Biomedical and clinical sciences (e.g. cellular, developmental, genomic, molecular, physiology)	Yes	3-5 years	None	2	4	3	3	2	2	3	3	7	3	3	5	4	5	1	2	1	6	6	5
Female	Geology and environmental science	No	3-5 years	2 to 3	2	5	7	4	1	5	5	3	3	4	1	2	2	2	3	3	3	4	1	3
Male	Biomedical and clinical sciences (e.g. cellular, developmental, genomic, molecular, physiology)	No	1-2 years	2 to 3	2	4	6	1	3	4	5	5	4	1	2	3	7	2	1	1	2	6	5	5
Female	Chemistry	No	1-2 years	1	1	1	7	6	2	7	6	5	6	5	4	6	6	6	2	2	1	6	6	6
Female	Biomedical and clinical sciences (e.g. cellular, developmental, genomic, molecular, physiology)	No	6-10 years	1	6	6	7	3	3	2	7	1	5	1	4	7	7	7	1	3	3	5	5	3
Female	Biomedical and clinical sciences (e.g. cellular, developmental, genomic, molecular, physiology)	No	3-5 years	1	1	3	4	6	4	6	5	6	5	3	5	6	6	6	1	3	2	7	6	6
Male	Biomedical and clinical sciences (e.g. cellular, developmental, genomic, molecular, physiology)	Yes	Less than 1 year	1	1	3	4	3	1	2	6	5	5	2	2	4	4	5	1	2	2	5	4	5
I’d prefer not to say	Social sciences	No	6-10 years	2 to 3	1	5	6	2	1	3	4	3	6	3	3	4	3	4	2	3	2	5	5	3
Male	Physics	No	3-5 years	1	4	5	3	2	2	4	5	6	3	2	2	5	5	6	1	3	3	6	5	5
Female	Biomedical and clinical sciences (e.g. cellular, developmental, genomic, molecular, physiology)	Yes	6-10 years	2 to 3	1	4	3	1	1	2	4	5	5	1	1	2	1	5	2	2	3	6	1	2
Male	Geology and environmental science	No	Less than 1 year	None	2	1	3	4	4	4	6	1	6	4	4	5	4	5	3	3	3	6	4	3
Female	Biomedical and clinical sciences (e.g. cellular, developmental, genomic, molecular, physiology)	No	3-5 years	1	2	2	1	1	4	5	1	1	6	4	3	1	1	1	1	2	3	5	1	1
Female	Biomedical and clinical sciences (e.g. cellular, developmental, genomic, molecular, physiology)	No	1-2 years	2 to 3	2	4	5	5	2	5	1	2	7	4	1	4	4	1	1	3	2	2	6	2
Male	Ecology and evolution	No	3-5 years	1	3	3	6	5	5	6	7	4	7	1	2	7	6	7	1	1	1	6	6	6
Male	Biomedical and clinical sciences (e.g. cellular, developmental, genomic, molecular, physiology)	No	3-5 years	2 to 3	5	4	4	2	3	6	1	6	6	2	4	4	2	1	2	3	2	4	3	4
Male	Biomedical and clinical sciences (e.g. cellular, developmental, genomic, molecular, physiology)	No	1-2 years	1	1	5	5	1	2	4	5	3	3	5	3	4	3	2	1	3	3	5	3	2
Female	Biomedical and clinical sciences (e.g. cellular, developmental, genomic, molecular, physiology)	Yes	Less than 1 year	None	1	2	5	6	4	6	6	5	7	3	1	6	1	7	3	1	2	7	7	6
Male	Health care	No	Less than 1 year	None	1	5	3	5	6	5	6	6	5	5	4	6	6	5	1	2	2	6	5	5
Female	Ecology and evolution	Yes	Less than 1 year	1	1	2	4	3	1	4	3	4	4	2	1	2	1	1	2	1	2	2	2	3
Female	Biomedical and clinical sciences (e.g. cellular, developmental, genomic, molecular, physiology)	Yes	6-10 years	4 to 5	1	3	5	1	1	5	4	1	7	3	1	1	4	5	3	3	2	2	4	3
Female	Biomedical and clinical sciences (e.g. cellular, developmental, genomic, molecular, physiology)	Yes	3-5 years	1	1	2	5	1	6	3	7	6	3	1	1	7	5	7	1	1	2	7	5	6
Female	Engineering	No	1-2 years	2 to 3	1	2	3	6	3	5	6	6	6	3	3	5	3	5	1	2	2	6	5	7
Male	Physics	No	Less than 1 year	None	1	2	6	5	4	4	6	6	5	5	5	5	5	5	1	1	1	5	5	6
Female	Biomedical and clinical sciences (e.g. cellular, developmental, genomic, molecular, physiology)	Yes	1-2 years	1	1	6	3	1	1	5	4	2	4	4	4	1	3	5	1	3	3	3	4	2
Male	Chemistry	Yes	1-2 years	1	1	5	2	5	1	4	5	5	5	1	1	5	4	2	2	3	3	3	3	4
Female	Ecology and evolution	No	3-5 years	1	1	2	5	6	3	4	5	7	7	5	3	6	3	7	1	3	1	7	7	7
Female	Biomedical and clinical sciences (e.g. cellular, developmental, genomic, molecular, physiology)	No	1-2 years	1	2	3	7	1	1	3	4	4	2	4	5	3	2	4	3	1	3	4	3	5
Female	Biomedical and clinical sciences (e.g. cellular, developmental, genomic, molecular, physiology)	Yes	6-10 years	2 to 3	3	4	5	1	6	6	5	1	3	1	3	2	3	2	2	1	3	6	2	3
Female	Biomedical and clinical sciences (e.g. cellular, developmental, genomic, molecular, physiology)	No	3-5 years	2 to 3	2	2	3	1	1	4	6	7	7	5	4	4	4	6	2	3	2	6	3	4
Non-gendered	Astronomy and planetary science	Yes	6-10 years	2 to 3	6	6	3	1	1	2	5	1	1	2	3	1	2	5	2	3	3	6	2	4
Male	Biomedical and clinical sciences (e.g. cellular, developmental, genomic, molecular, physiology)	No	3-5 years	2 to 3	1	2	6	6	3	6	6	7	6	5	3	6	6	6	3	3	2	6	6	6
Male	Biomedical and clinical sciences (e.g. cellular, developmental, genomic, molecular, physiology)	Yes	3-5 years	None	1	2	5	2	1	5	7	4	5	5	2	4	7	7	2	3	2	7	6	6
Male	Engineering	Yes	3-5 years	1	1	2	4	3	2	6	6	4	3	5	4	4	5	7	1	3	2	7	6	6
Female	Agriculture and food	No	6-10 years	2 to 3	1	4	3	3	3	7	7	7	6	6	4	6	7	6	1	1	2	7	4	6
Male	Chemistry	No	1-2 years	2 to 3	3	3	4	7	5	5	4	5	6	4	2	4	4	6	2	1	2	6	6	5
Male	Chemistry	Yes	1-2 years	1	2	2	3	2	4	5	6	3	5	2	2	3	6	5	2	3	2	6	4	4
Female	Ecology and evolution	No	Less than 1 year	None	1	7	4	7	2	7	7	7	7	5	4	7	7	7	1	2	1	7	7	7
Female	Ecology and evolution	Yes	6-10 years	2 to 3	1	2	2	5	7	3	2	4	2	4	2	4	2	2	1	3	2	2	3	5
Male	Biomedical and clinical sciences (e.g. cellular, developmental, genomic, molecular, physiology)	No	3-5 years	1	1	4	5	5	6	5	7	4	6	5	4	5	4	7	1	3	2	6	6	6
Male	Engineering	No	3-5 years	2 to 3	4	5	5	3	2	3	5	4	7	3	3	5	7	5	2	3	3	5	5	5
Male	Biomedical and clinical sciences (e.g. cellular, developmental, genomic, molecular, physiology)	No	Less than 1 year	1	1	5	2	3	4	2	2	5	2	6	3	3	2	2	1	1	2	3	3	5
Female	Ecology and evolution	No	6-10 years	2 to 3	1	4	3	3	3	2	6	6	4	3	5	5	4	6	1	1	2	6	5	2
Female	Ecology and evolution	No	Less than 1 year	1	1	7	5	7	7	6	7	7	7	7	3	6	5	6	3	3	2	7	7	7
Female	Physics	Yes	3-5 years	2 to 3	1	4	3	1	1	1	6	4	7	1	1	4	3	5	3	2	3	5	5	2
Male	Geology and environmental science	Yes	3-5 years	2 to 3	1	7	7	7	3	7	7	7	4	5	4	5	7	3	2	1	2	7	6	7
Female	Biomedical and clinical sciences (e.g. cellular, developmental, genomic, molecular, physiology)	No	1-2 years	1	2	5	5	3	1	3	4	3	2	2	2	2	3	6	2	1	2	7	3	5
Male	Chemistry	No	1-2 years	1	1	1	3	5	5	6	7	6	4	7	5	5	6	6	1	1	2	6	4	5
Male	Chemistry	No	Less than 1 year	1	1	6	5	5	4	4	6	3	3	2	2	5	4	5	3	1	2	5	5	5
Male	Biomedical and clinical sciences (e.g. cellular, developmental, genomic, molecular, physiology)	No	1-2 years	2 to 3	3	2	2	4	2	4	7	7	6	7	7	6	7	6	2	1	2	5	5	6
Male	Biomedical and clinical sciences (e.g. cellular, developmental, genomic, molecular, physiology)	No	1-2 years	None	4	1	2	2	7	6	4	1	4	2	1	2	2	4	1	1	2	4	3	5
Male	Engineering	No	3-5 years	1	6	6	3	1	2	4	2	1	7	1	1	1	1	6	1	3	3	7	6	3
Female	Biomedical and clinical sciences (e.g. cellular, developmental, genomic, molecular, physiology)	No	3-5 years	2 to 3	1	2	3	3	2	4	6	5	6	5	4	6	6	5	2	2	3	6	6	4
Male	Computer science and mathematics	No	1-2 years	None	1	4	4	7	4	6	4	6	5	4	3	5	5	5	2	3	2	6	3	5
Female	Biomedical and clinical sciences (e.g. cellular, developmental, genomic, molecular, physiology)	Yes	3-5 years	1	1	4	5	7	5	7	7	7	6	7	3	7	5	7	1	3	1	7	7	7
Male	Ecology and evolution	Yes	1-2 years	1	1	1	3	3	3	2	6	2	4	2	1	3	6	7	3	1	3	6	3	4
Female	Biomedical and clinical sciences (e.g. cellular, developmental, genomic, molecular, physiology)	No	Less than 1 year	1	4	5	2	1	2	4	3	1	2	1	1	1	1	6	3	1	3	5	1	2
Female	Biomedical and clinical sciences (e.g. cellular, developmental, genomic, molecular, physiology)	Yes	1-2 years	1	1	2	5	6	6	5	6	5	5	5	5	5	6	5	1	1	2	6	5	6
Female	Biomedical and clinical sciences (e.g. cellular, developmental, genomic, molecular, physiology)	No	3-5 years	2 to 3	2	6	3	1	1	1	1	5	3	1	1	2	1	4	2	2	2	5	5	2
Female	Biomedical and clinical sciences (e.g. cellular, developmental, genomic, molecular, physiology)	No	1-2 years	1	6	6	5	1	7	2	7	2	7	2	4	5	4	6	1	3	2	7	6	6
Female	Ecology and evolution	No	3-5 years	2 to 3	4	3	2	1	1	3	4	3	3	1	6	4	3	6	2	3	3	6	1	4
Female	Ecology and evolution	Yes	6-10 years	4 to 5	1	3	2	1	1	3	4	4	1	4	4	2	4	2	3	3	1	3	3	2
Female	Biomedical and clinical sciences (e.g. cellular, developmental, genomic, molecular, physiology)	Yes	3-5 years	2 to 3	2	3	3	3	4	3	3	3	4	4	3	4	3	4	2	2	2	4	3	4
Female	Other science-related field	No	3-5 years	1	1	1	6	2	3	4	6	1	7	6	4	1	2	6	1	3	3	5	3	2
Female	Biomedical and clinical sciences (e.g. cellular, developmental, genomic, molecular, physiology)	Yes	6-10 years	2 to 3	1	1	1	5	1	6	7	7	7	6	7	7	7	7	1	1	2	7	6	6
Female	Biomedical and clinical sciences (e.g. cellular, developmental, genomic, molecular, physiology)	No	6-10 years	1	4	4	1	5	4	1	6	5	3	3	3	3	4	5	1	3	3	5	4	4
Male	Biomedical and clinical sciences (e.g. cellular, developmental, genomic, molecular, physiology)	No	3-5 years	1	1	2	6	7	6	7	6	4	7	7	5	4	5	7	1	3	1	6	4	7
Male	Biomedical and clinical sciences (e.g. cellular, developmental, genomic, molecular, physiology)	Yes	1-2 years	1	2	3	2	4	5	7	4	2	5	3	4	3	2	6	3	1	3	5	2	5
Female	Biomedical and clinical sciences (e.g. cellular, developmental, genomic, molecular, physiology)	No	Less than 1 year	None	6	6	1	1	1	1	1	1	4	1	1	1	4	3	2	2	3	4	4	1
Male	Physics	Yes	1-2 years	1	5	7	4	4	7	5	7	6	6	5	5	4	7	7	3	3	2	6	6	4
Female	Biomedical and clinical sciences (e.g. cellular, developmental, genomic, molecular, physiology)	No	1-2 years	2 to 3	1	1	5	1	1	4	6	1	7	6	4	4	5	4	1	3	3	4	2	4
Male	Biomedical and clinical sciences (e.g. cellular, developmental, genomic, molecular, physiology)	Yes	1-2 years	1	1	2	6	5	7	6	7	6	5	4	4	5	5	6	3	1	2	6	4	7
Male	Chemistry	No	1-2 years	None	1	2	5	4	3	4	4	7	6	5	3	6	4	5	1	1	1	7	6	7
Male	Biomedical and clinical sciences (e.g. cellular, developmental, genomic, molecular, physiology)	Yes	3-5 years	2 to 3	1	2	4	1	1	3	2	1	4	5	3	4	1	6	3	3	3	6	6	1
Male	Ecology and evolution	Yes	3-5 years	2 to 3	2	5	2	1	1	1	4	1	4	5	4	3	1	5	3	3	3	7	5	3
Female	Biomedical and clinical sciences (e.g. cellular, developmental, genomic, molecular, physiology)	No	1-2 years	1	1	4	5	4	5	5	6	6	2	5	3	4	6	6	3	1	2	5	5	4
Female	Chemistry	No	1-2 years	1	1	7	7	7	7	7	7	7	7	7	6	7	6	7	1	1	1	7	5	7
Female	Biomedical and clinical sciences (e.g. cellular, developmental, genomic, molecular, physiology)	Yes	Less than 1 year	1	1	7	4	3	6	4	6	7	7	5	3	4	3	7	3	1	2	7	7	6
Female	Ecology and evolution	No	1-2 years	1	1	5	3	3	7	6	1	2	1	N/A	7	3	7	2	3	1	2	3	2	6
Male	Other science-related field	No	3-5 years	1	2	6	4	2	1	3	3	2	4	2	1	1	7	6	2	1	2	6	5	3
Male	Biomedical and clinical sciences (e.g. cellular, developmental, genomic, molecular, physiology)	No	3-5 years	1	3	7	1	1	7	1	6	7	6	1	1	6	1	7	1	3	3	2	2	1
Male	Biomedical and clinical sciences (e.g. cellular, developmental, genomic, molecular, physiology)	No	1-2 years	2 to 3	2	6	1	2	1	1	4	4	4	3	4	2	4	6	2	3	2	5	6	3
Female	Physics	No	3-5 years	2 to 3	5	3	3	1	1	2	4	1	1	1	1	1	1	6	1	3	3	7	5	1
Male	Biomedical and clinical sciences (e.g. cellular, developmental, genomic, molecular, physiology)	No	1-2 years	1	4	6	1	1	1	5	3	1	5	2	5	3	2	5	3	1	3	2	2	3
Female	Biomedical and clinical sciences (e.g. cellular, developmental, genomic, molecular, physiology)	Yes	3-5 years	1	2	4	1	2	1	4	7	1	6	1	1	1	3	5	3	3	2	5	1	1
Male	Biomedical and clinical sciences (e.g. cellular, developmental, genomic, molecular, physiology)	No	6-10 years	2 to 3	1	5	2	2	1	5	4	3	5	1	3	3	2	6	3	2	3	6	5	3
Male	Geology and environmental science	No	1-2 years	1	1	2	5	6	5	4	6	5	3	6	4	3	7	4	2	1	1	5	5	5
Female	Biomedical and clinical sciences (e.g. cellular, developmental, genomic, molecular, physiology)	No	Less than 1 year	1	1	3	6	6	5	5	7	7	5	4	4	7	7	7	3	1	2	6	5	6
Female	Computer science and mathematics	Yes	Less than 1 year	1	1	2	3	5	1	4	4	3	7	1	1	5	3	5	1	3	3	7	6	5
Female	Geology and environmental science	Yes	1-2 years	2 to 3	4	6	5	3	4	6	3	4	3	3	4	4	4	4	2	3	2	4	3	6
Female	Biomedical and clinical sciences (e.g. cellular, developmental, genomic, molecular, physiology)	No	Less than 1 year	1	3	2	5	7	7	7	7	7	7	5	6	7	7	7	1	1	2	7	7	7
Male	Biomedical and clinical sciences (e.g. cellular, developmental, genomic, molecular, physiology)	Yes	1-2 years	None	1	3	2	4	2	5	7	5	6	4	4	5	4	6	2	1	2	6	5	5
Female	Biomedical and clinical sciences (e.g. cellular, developmental, genomic, molecular, physiology)	Yes	11-20 years	2 to 3	3	6	6	3	1	5	6	6	5	3	5	6	5	6	1	1	3	5	3	4
Female	Biomedical and clinical sciences (e.g. cellular, developmental, genomic, molecular, physiology)	No	6-10 years	2 to 3	1	6	4	1	1	3	1	1	3	1	1	1	1	3	1	3	3	1	1	1
Male	Physics	Yes	1-2 years	1	1	6	2	2	1	2	6	1	6	1	1	1	5	6	2	3	3	6	4	1
Female	Biomedical and clinical sciences (e.g. cellular, developmental, genomic, molecular, physiology)	Yes	11-20 years	2 to 3	1	6	2	1	1	1	1	1	1	1	1	1	1	7	1	3	3	4	1	1
Male	Biomedical and clinical sciences (e.g. cellular, developmental, genomic, molecular, physiology)	Yes	1-2 years	1	2	3	4	3	4	5	5	6	6	5	5	5	5	5	1	2	2	5	6	4
Male	Biomedical and clinical sciences (e.g. cellular, developmental, genomic, molecular, physiology)	No	3-5 years	2 to 3	2	5	3	4	6	5	6	6	2	2	5	6	6	4	1	1	2	6	4	5
Male	Biomedical and clinical sciences (e.g. cellular, developmental, genomic, molecular, physiology)	No	1-2 years	None	1	4	5	5	4	4	3	4	3	4	5	5	4	3	1	3	2	3	4	3
Male	Biomedical and clinical sciences (e.g. cellular, developmental, genomic, molecular, physiology)	No	3-5 years	2 to 3	1	1	6	4	4	5	7	7	6	6	4	6	6	7	1	1	1	7	6	6
Female	Chemistry	Yes	6-10 years	4 to 5	1	2	7	1	1	5	6	7	6	5	3	4	4	3	3	1	2	6	7	7
Female	Chemistry	No	3-5 years	2 to 3	4	6	5	3	2	6	2	4	6	3	1	6	1	3	1	3	2	6	5	5
Female	Social sciences	No	Less than 1 year	1	1	3	6	3	5	4	5	4	5	5	2	5	1	5	2	1	2	7	6	4
Female	Other science-related field	No	3-5 years	1	2	2	3	5	4	5	7	7	6	4	4	6	6	6	3	1	2	6	3	6
Female	Health care	No	1-2 years	1	1	2	3	1	1	3	5	1	4	3	1	1	1	4	1	3	3	6	6	3
Female	Engineering	No	1-2 years	2 to 3	4	4	4	6	3	6	6	6	5	5	4	2	6	4	2	3	3	3	3	3
Female	Other science-related field	No	6-10 years	2 to 3	1	1	6	2	2	6	5	4	7	4	4	6	6	7	1	1	2	7	6	5
Male	Biomedical and clinical sciences (e.g. cellular, developmental, genomic, molecular, physiology)	No	Less than 1 year	None	1	1	6	4	7	4	6	6	6	4	4	6	4	6	1	1	2	6	6	6
Female	Biomedical and clinical sciences (e.g. cellular, developmental, genomic, molecular, physiology)	No	1-2 years	1	3	2	4	6	4	7	6	5	6	7	5	6	6	6	3	1	1	7	6	6
Male	Biomedical and clinical sciences (e.g. cellular, developmental, genomic, molecular, physiology)	No	1-2 years	1	4	4	4	1	7	4	7	7	6	1	4	3	7	6	1	1	2	6	3	3
Male	Biomedical and clinical sciences (e.g. cellular, developmental, genomic, molecular, physiology)	No	3-5 years	1	1	2	7	6	7	6	7	7	6	2	3	6	1	6	3	3	2	7	7	6
Male	Biomedical and clinical sciences (e.g. cellular, developmental, genomic, molecular, physiology)	No	Less than 1 year	1	1	3	3	3	6	4	5	2	5	4	2	4	4	5	1	2	2	4	3	5
Female	Ecology and evolution	Yes	Less than 1 year	1	1	1	6	7	7	7	6	5	6	6	3	6	7	7	3	1	2	6	5	6
Female	Biomedical and clinical sciences (e.g. cellular, developmental, genomic, molecular, physiology)	No	3-5 years	1	1	2	3	4	5	4	5	4	6	3	1	5	2	5	2	3	2	4	5	5
Female	Health care	Yes	1-2 years	2 to 3	1	4	6	6	1	6	5	7	6	2	2	6	2	6	1	3	1	7	6	7
Male	Ecology and evolution	No	3-5 years	1	1	3	6	6	6	6	6	5	2	7	7	5	7	6	2	1	2	7	5	5
Female	Biomedical and clinical sciences (e.g. cellular, developmental, genomic, molecular, physiology)	No	Less than 1 year	1	1	3	1	3	4	4	7	6	7	1	1	5	1	4	3	2	2	7	6	5
Female	Biomedical and clinical sciences (e.g. cellular, developmental, genomic, molecular, physiology)	Yes	3-5 years	1	4	2	5	1	7	7	7	7	7	6	6	7	7	7	1	1	3	7	7	7
Female	Geology and environmental science	Yes	1-2 years	1	1	5	3	1	1	5	5	5	5	2	1	5	3	5	1	3	3	5	5	3
Female	Other science-related field	No	1-2 years	1	1	2	3	3	1	4	7	5	6	5	2	5	6	7	2	1	2	6	6	5
Female	Social sciences	No	Less than 1 year	None	1	5	3	4	5	3	4	4	5	4	3	4	3	5	1	3	3	2	4	2
Male	Biomedical and clinical sciences (e.g. cellular, developmental, genomic, molecular, physiology)	Yes	6-10 years	2 to 3	1	1	6	4	1	5	5	6	7	4	4	5	5	6	1	1	2	5	4	6
Male	Chemistry	No	1-2 years	1	1	3	1	6	6	6	6	6	6	4	4	5	4	5	1	3	2	2	4	5
Male	Ecology and evolution	Yes	Less than 1 year	1	2	7	2	5	3	6	7	7	7	5	4	6	1	7	1	2	1	6	4	7
Male	Biomedical and clinical sciences (e.g. cellular, developmental, genomic, molecular, physiology)	No	6-10 years	1	1	2	3	5	3	3	5	4	5	4	4	4	5	4	1	1	3	5	4	4
Male	Chemistry	No	1-2 years	1	2	4	2	2	2	3	3	7	6	2	1	6	6	4	3	3	3	4	4	5
Male	Biomedical and clinical sciences (e.g. cellular, developmental, genomic, molecular, physiology)	Yes	3-5 years	2 to 3	6	6	3	1	5	6	3	1	6	4	6	3	6	3	1	2	3	2	1	1
Female	Biomedical and clinical sciences (e.g. cellular, developmental, genomic, molecular, physiology)	No	3-5 years	1	1	3	6	1	1	4	6	5	2	4	7	2	6	6	1	1	2	6	2	4
Female	Other science-related field	Yes	1-2 years	1	1	1	5	3	3	3	6	5	5	5	2	3	1	3	2	3	1	3	5	5
Female	Biomedical and clinical sciences (e.g. cellular, developmental, genomic, molecular, physiology)	No	3-5 years	1	1	1	2	2	2	1	6	6	4	4	4	5	3	5	1	2	3	5	4	5
Male	Ecology and evolution	Yes	3-5 years	None	1	1	5	1	2	2	6	3	3	1	3	2	3	2	1	3	3	2	2	2
Male	Biomedical and clinical sciences (e.g. cellular, developmental, genomic, molecular, physiology)	Yes	Less than 1 year	None	4	5	2	3	5	4	5	3	1	2	3	4	3	3	1	3	3	3	1	2
Male	Ecology and evolution	No	3-5 years	2 to 3	1	4	5	4	1	4	5	1	5	5	3	2	3	5	3	3	2	6	3	3
Female	Biomedical and clinical sciences (e.g. cellular, developmental, genomic, molecular, physiology)	No	3-5 years	2 to 3	2	4	3	1	2	4	6	5	6	6	4	2	6	2	3	3	2	7	2	2
Female	Chemistry	No	1-2 years	1	1	2	7	6	5	6	6	7	6	2	4	4	2	6	2	1	2	6	4	6
Male	Ecology and evolution	Yes	1-2 years	2 to 3	1	2	6	4	3	5	6	6	6	4	4	6	4	6	1	1	2	6	6	6
Female	Biomedical and clinical sciences (e.g. cellular, developmental, genomic, molecular, physiology)	Yes	Less than 1 year	1	1	1	3	4	7	7	5	5	4	4	7	4	2	1	1	2	3	6	5	5
Female	Biomedical and clinical sciences (e.g. cellular, developmental, genomic, molecular, physiology)	No	Less than 1 year	1	1	5	3	2	2	4	2	4	7	6	4	4	6	4	1	1	2	6	6	5
Male	Other science-related field	Yes	1-2 years	1	1	1	3	5	4	5	7	7	7	6	4	6	6	7	3	3	2	6	6	5
Female	Ecology and evolution	No	3-5 years	2 to 3	1	3	5	2	2	6	5	1	3	5	1	2	2	1	3	3	3	2	1	2
Female	Biomedical and clinical sciences (e.g. cellular, developmental, genomic, molecular, physiology)	No	3-5 years	2 to 3	5	5	4	1	1	1	1	1	5	1	3	1	4	1	2	3	3	3	3	2
Female	Biomedical and clinical sciences (e.g. cellular, developmental, genomic, molecular, physiology)	No	1-2 years	1	1	5	3	1	1	3	5	2	6	2	3	1	3	1	1	3	3	3	2	2
Female	Biomedical and clinical sciences (e.g. cellular, developmental, genomic, molecular, physiology)	No	6-10 years	2 to 3	3	4	2	2	2	4	5	7	5	3	4	5	5	6	1	1	3	7	7	6
Male	Chemistry	No	1-2 years	None	1	7	5	6	7	6	7	7	7	4	4	6	7	7	1	1	2	6	6	6
Male	Biomedical and clinical sciences (e.g. cellular, developmental, genomic, molecular, physiology)	No	3-5 years	2 to 3	1	6	1	5	1	4	7	1	4	3	2	1	6	6	2	2	2	6	2	4
Female	Biomedical and clinical sciences (e.g. cellular, developmental, genomic, molecular, physiology)	No	3-5 years	1	3	5	1	1	6	4	5	3	7	1	1	4	4	6	3	2	3	7	6	5
Male	Geology and environmental science	No	1-2 years	1	1	4	6	5	7	7	7	6	6	3	4	6	6	7	1	3	1	7	6	7
Female	Biomedical and clinical sciences (e.g. cellular, developmental, genomic, molecular, physiology)	No	6-10 years	2 to 3	1	2	5	3	2	7	7	2	6	2	6	5	2	7	1	2	3	7	7	7
Male	Chemistry	No	3-5 years	2 to 3	1	2	6	4	2	6	6	6	5	2	3	4	4	6	1	1	2	7	5	5
Male	Ecology and evolution	Yes	Less than 1 year	1	1	1	3	6	3	3	6	2	6	6	2	6	7	7	1	1	3	6	6	5
Male	Biomedical and clinical sciences (e.g. cellular, developmental, genomic, molecular, physiology)	No	6-10 years	2 to 3	1	6	6	3	1	3	6	5	5	1	2	2	6	6	2	1	3	6	5	5
Female	Biomedical and clinical sciences (e.g. cellular, developmental, genomic, molecular, physiology)	Yes	11-20 years	1	1	4	2	1	2	3	1	5	1	4	5	5	4	1	3	1	2	2	3	5
Male	Biomedical and clinical sciences (e.g. cellular, developmental, genomic, molecular, physiology)	No	11-20 years	2 to 3	6	2	3	3	4	2	4	5	6	4	4	4	3	4	1	1	3	5	4	4
Female	Biomedical and clinical sciences (e.g. cellular, developmental, genomic, molecular, physiology)	No	3-5 years	1	1	4	4	4	5	4	6	2	4	4	1	4	4	5	3	3	2	5	4	4
Female	Social sciences	Yes	1-2 years	1	1	3	5	6	5	4	6	6	6	5	2	4	4	6	1	3	2	7	7	7
Female	Chemistry	No	Less than 1 year	1	6	6	6	5	1	5	7	1	5	4	7	3	4	3	1	3	3	3	2	4
Male	Biomedical and clinical sciences (e.g. cellular, developmental, genomic, molecular, physiology)	No	6-10 years	2 to 3	1	5	5	1	3	4	4	2	5	4	3	3	5	5	3	2	3	6	3	3
Female	Biomedical and clinical sciences (e.g. cellular, developmental, genomic, molecular, physiology)	No	1-2 years	1	1	1	6	4	6	6	7	2	6	4	2	4	5	3	1	1	2	7	7	6
Female	Geology and environmental science	No	1-2 years	2 to 3	1	3	6	1	1	4	5	4	5	4	2	3	4	3	3	2	2	6	2	5
Female	Biomedical and clinical sciences (e.g. cellular, developmental, genomic, molecular, physiology)	Yes	3-5 years	1	4	2	3	5	7	7	7	7	7	6	2	7	5	5	3	3	1	7	6	7
Female	Biomedical and clinical sciences (e.g. cellular, developmental, genomic, molecular, physiology)	No	6-10 years	4 to 5	2	5	2	1	1	2	4	2	5	7	4	2	4	1	1	3	3	4	1	1
Female	Geology and environmental science	No	Less than 1 year	1	1	4	5	2	1	1	4	6	5	2	1	5	3	5	1	3	3	6	5	4
Female	Biomedical and clinical sciences (e.g. cellular, developmental, genomic, molecular, physiology)	No	6-10 years	1	2	6	4	1	1	1	1	1	6	1	1	1	1	4	3	3	2	3	1	3
Female	Biomedical and clinical sciences (e.g. cellular, developmental, genomic, molecular, physiology)	No	1-2 years	2 to 3	1	5	6	7	4	6	7	7	4	7	6	4	7	5	1	1	1	7	4	7
Male	Physics	No	3-5 years	1	1	6	3	1	1	5	4	1	4	1	1	1	1	1	1	3	3	1	1	2
Female	Ecology and evolution	No	6-10 years	2 to 3	1	1	5	6	5	6	6	5	5	5	4	6	5	6	1	2	2	6	6	6
Female	Biomedical and clinical sciences (e.g. cellular, developmental, genomic, molecular, physiology)	No	3-5 years	1	6	3	4	6	6	7	5	5	7	3	3	4	4	3	3	1	2	6	5	6
Male	Biomedical and clinical sciences (e.g. cellular, developmental, genomic, molecular, physiology)	Yes	3-5 years	1	2	5	2	2	4	3	7	4	7	2	3	4	4	5	2	3	3	7	5	3
Female	Biomedical and clinical sciences (e.g. cellular, developmental, genomic, molecular, physiology)	No	6-10 years	4 to 5	6	6	1	1	1	5	3	2	5	1	1	1	1	7	2	3	3	5	3	2
Male	Agriculture and food	No	6-10 years	2 to 3	2	3	1	4	3	3	5	4	6	5	5	4	6	4	1	3	2	4	4	3
Male	Biomedical and clinical sciences (e.g. cellular, developmental, genomic, molecular, physiology)	No	6-10 years	2 to 3	1	1	6	3	5	3	6	3	3	6	5	2	6	5	1	3	2	5	3	3
Female	Biomedical and clinical sciences (e.g. cellular, developmental, genomic, molecular, physiology)	Yes	1-2 years	1	6	4	7	4	2	3	7	6	7	1	2	5	4	7	2	3	2	7	7	6
Female	Biomedical and clinical sciences (e.g. cellular, developmental, genomic, molecular, physiology)	No	3-5 years	1	1	5	5	1	1	2	6	1	4	3	1	3	4	4	2	3	3	5	1	2
Male	Ecology and evolution	No	1-2 years	1	1	1	6	6	6	6	6	6	5	5	4	5	4	5	1	3	2	6	5	6
Male	Geology and environmental science	No	1-2 years	1	1	1	7	5	3	7	7	6	4	5	4	7	7	7	2	1	1	7	7	7
Male	Physics	No	1-2 years	1	1	1	7	7	7	4	7	6	5	5	4	7	7	7	1	1	2	7	7	6
Male	Ecology and evolution	Yes	3-5 years	1	1	7	2	1	6	4	7	7	6	5	5	5	6	7	1	2	2	7	7	6
Male	Biomedical and clinical sciences (e.g. cellular, developmental, genomic, molecular, physiology)	Yes	3-5 years	2 to 3	4	5	3	1	1	2	4	6	5	4	1	5	4	7	1	1	2	7	5	6
Male	Social sciences	No	Less than 1 year	None	1	2	6	5	1	3	3	2	3	3	6	3	3	6	2	2	2	5	3	5
Female	Biomedical and clinical sciences (e.g. cellular, developmental, genomic, molecular, physiology)	No	6-10 years	2 to 3	4	3	6	1	1	7	1	7	5	4	1	2	1	7	2	2	3	7	4	1
Female	Biomedical and clinical sciences (e.g. cellular, developmental, genomic, molecular, physiology)	No	3-5 years	2 to 3	1	3	4	6	6	6	7	6	6	5	5	7	5	7	2	1	3	6	6	6
Female	Ecology and evolution	Yes	Less than 1 year	1	1	2	6	4	2	5	7	7	5	6	4	7	6	7	1	1	2	7	5	6
Male	Other science-related field	No	Less than 1 year	None	4	2	3	5	5	5	6	5	6	7	4	6	6	6	1	3	2	7	7	6
Female	Agriculture and food	No	3-5 years	2 to 3	5	6	6	2	1	5	2	3	1	1	1	1	5	1	3	2	3	5	2	3
Male	Engineering	No	1-2 years	2 to 3	2	1	1	5	5	5	7	5	6	6	4	6	7	6	1	3	2	6	6	4
Male	Biomedical and clinical sciences (e.g. cellular, developmental, genomic, molecular, physiology)	No	1-2 years	2 to 3	1	2	7	5	5	6	7	6	6	5	4	6	5	7	1	3	3	6	6	6
Male	Chemistry	Yes	1-2 years	1	1	5	4	1	1	4	4	6	4	1	2	1	1	7	1	3	2	5	1	3
Male	Computer science and mathematics	No	3-5 years	2 to 3	1	2	3	2	1	6	7	5	6	3	1	4	7	1	2	2	3	3	2	5
Female	Biomedical and clinical sciences (e.g. cellular, developmental, genomic, molecular, physiology)	No	3-5 years	2 to 3	1	5	2	6	5	7	6	7	5	2	1	3	7	6	2	3	2	6	3	3
Male	Biomedical and clinical sciences (e.g. cellular, developmental, genomic, molecular, physiology)	Yes	1-2 years	1	1	4	6	6	7	6	6	7	6	4	5	6	6	6	1	2	1	6	6	6
Male	Biomedical and clinical sciences (e.g. cellular, developmental, genomic, molecular, physiology)	Yes	1-2 years	1	1	2	2	5	3	5	7	6	6	2	3	6	2	6	1	1	2	6	6	5
Female	Biomedical and clinical sciences (e.g. cellular, developmental, genomic, molecular, physiology)	Yes	1-2 years	1	1	1	5	5	7	7	7	6	6	6	5	6	5	7	1	1	2	7	7	6
Female	Other science-related field	No	1-2 years	1	5	6	5	1	1	2	4	1	4	3	1	1	1	4	2	1	2	6	3	3
Male	Biomedical and clinical sciences (e.g. cellular, developmental, genomic, molecular, physiology)	Yes	3-5 years	1	1	2	1	1	4	4	7	7	7	2	4	7	4	7	3	1	2	7	5	6
Female	Biomedical and clinical sciences (e.g. cellular, developmental, genomic, molecular, physiology)	No	3-5 years	2 to 3	1	5	1	6	2	3	3	4	1	5	4	5	1	6	3	1	2	7	7	6
Female	Biomedical and clinical sciences (e.g. cellular, developmental, genomic, molecular, physiology)	Yes	1-2 years	1	1	4	1	5	6	7	3	3	7	3	1	7	1	7	3	1	3	7	7	5
Male	Chemistry	Yes	3-5 years	2 to 3	1	4	6	1	1	7	3	4	4	4	3	4	6	2	2	2	3	6	5	5
Female	Geology and environmental science	No	1-2 years	None	1	5	5	1	1	1	4	2	2	2	1	3	3	4	2	3	3	5	2	3
Male	Biomedical and clinical sciences (e.g. cellular, developmental, genomic, molecular, physiology)	No	Less than 1 year	2 to 3	1	3	4	5	4	6	5	6	5	4	4	5	5	5	1	1	3	5	5	5
Male	Biomedical and clinical sciences (e.g. cellular, developmental, genomic, molecular, physiology)	Yes	6-10 years	2 to 3	1	3	3	1	1	1	4	4	5	1	3	1	1	3	1	2	2	5	5	3
Male	Biomedical and clinical sciences (e.g. cellular, developmental, genomic, molecular, physiology)	Yes	1-2 years	1	1	4	4	3	3	4	7	2	5	3	4	2	4	6	2	3	2	6	3	3
Female	Biomedical and clinical sciences (e.g. cellular, developmental, genomic, molecular, physiology)	No	3-5 years	1	1	3	1	1	4	1	7	4	7	4	2	6	1	5	1	1	1	4	4	4
Female	Biomedical and clinical sciences (e.g. cellular, developmental, genomic, molecular, physiology)	Yes	1-2 years	None	6	6	1	1	2	6	6	4	6	1	1	1	3	7	2	3	2	7	6	4
Male	Other science-related field	No	3-5 years	2 to 3	1	5	5	2	1	4	7	6	5	2	3	5	1	7	1	1	2	7	5	6
Female	Biomedical and clinical sciences (e.g. cellular, developmental, genomic, molecular, physiology)	No	1-2 years	1	1	4	2	2	4	6	7	7	3	5	2	6	7	3	2	2	2	5	2	4
Female	Other science-related field	No	3-5 years	2 to 3	1	4	6	1	1	5	1	1	2	1	1	2	1	4	1	3	3	1	1	1
Male	Ecology and evolution	No	3-5 years	2 to 3	1	4	6	5	3	5	6	5	5	3	2	4	6	6	1	1	2	2	2	5
Male	Biomedical and clinical sciences (e.g. cellular, developmental, genomic, molecular, physiology)	Yes	6-10 years	2 to 3	1	3	6	3	2	5	6	4	7	5	4	5	4	6	2	1	1	6	6	6
Male	Ecology and evolution	Yes	Less than 1 year	1	2	1	3	5	6	4	7	7	5	4	4	5	4	6	2	2	1	6	5	7
Female	Biomedical and clinical sciences (e.g. cellular, developmental, genomic, molecular, physiology)	No	Less than 1 year	None	1	5	3	2	7	6	7	6	6	5	3	4	4	6	1	1	2	5	2	5
Female	Biomedical and clinical sciences (e.g. cellular, developmental, genomic, molecular, physiology)	Yes	Less than 1 year	1	1	5	3	5	2	5	7	6	5	4	4	4	5	5	2	2	2	5	3	3
Male	Biomedical and clinical sciences (e.g. cellular, developmental, genomic, molecular, physiology)	Yes	1-2 years	1	4	4	2	1	2	4	5	7	4	2	4	5	4	5	1	1	2	6	4	4
Female	Biomedical and clinical sciences (e.g. cellular, developmental, genomic, molecular, physiology)	No	6-10 years	1	1	4	1	1	4	4	2	1	4	1	5	1	2	1	3	3	3	5	1	1
Female	Biomedical and clinical sciences (e.g. cellular, developmental, genomic, molecular, physiology)	Yes	3-5 years	1	1	2	5	6	6	7	7	6	7	3	3	6	7	7	3	3	2	6	6	6
Female	Biomedical and clinical sciences (e.g. cellular, developmental, genomic, molecular, physiology)	No	6-10 years	2 to 3	6	4	3	5	2	5	2	6	7	4	4	6	7	4	1	3	2	7	6	3
Female	Biomedical and clinical sciences (e.g. cellular, developmental, genomic, molecular, physiology)	Yes	6-10 years	1	1	2	5	5	6	6	6	5	5	3	4	5	3	6	1	2	2	6	6	6
Male	Biomedical and clinical sciences (e.g. cellular, developmental, genomic, molecular, physiology)	No	3-5 years	2 to 3	6	2	3	3	3	4	4	3	6	2	2	3	2	5	3	3	2	6	6	5
Female	Other science-related field	No	21-30 years	2 to 3	1	4	2	4	1	5	2	2	2	2	4	3	3	1	1	1	1	1	2	6
Male	Chemistry	No	1-2 years	1	1	1	4	5	4	5	6	5	6	4	4	6	5	6	1	3	2	7	6	6
Female	Other science-related field	Yes	Less than 1 year	None	1	4	4	3	1	3	4	2	6	3	1	4	4	5	3	3	2	3	4	4
Male	Chemistry	No	6-10 years	2 to 3	1	6	7	1	1	5	4	3	7	6	2	3	5	7	2	3	3	6	6	5
Male	Biomedical and clinical sciences (e.g. cellular, developmental, genomic, molecular, physiology)	No	6-10 years	1	1	1	5	5	6	6	6	3	4	4	4	3	5	4	1	3	2	6	6	6
Female	Biomedical and clinical sciences (e.g. cellular, developmental, genomic, molecular, physiology)	Yes	3-5 years	1	2	2	2	2	2	4	3	5	5	1	1	3	1	7	1	1	3	6	5	4
Female	Biomedical and clinical sciences (e.g. cellular, developmental, genomic, molecular, physiology)	No	1-2 years	1	1	5	1	2	1	5	3	2	3	2	1	5	1	1	3	3	3	5	2	3
Female	Biomedical and clinical sciences (e.g. cellular, developmental, genomic, molecular, physiology)	Yes	3-5 years	1	1	4	3	3	7	3	6	7	5	4	3	2	2	6	1	3	2	6	3	5
Male	Biomedical and clinical sciences (e.g. cellular, developmental, genomic, molecular, physiology)	Yes	1-2 years	1	1	3	4	2	5	6	2	5	6	2	4	4	4	3	1	3	2	4	3	4
Male	Engineering	No	1-2 years	1	1	2	3	6	2	5	7	6	6	4	4	6	5	6	1	3	1	6	6	5
Male	Biomedical and clinical sciences (e.g. cellular, developmental, genomic, molecular, physiology)	No	Less than 1 year	1	2	2	4	4	4	5	7	7	7	6	5	7	7	5	1	2	1	6	4	6
Male	Biomedical and clinical sciences (e.g. cellular, developmental, genomic, molecular, physiology)	No	Less than 1 year	1	1	5	6	4	4	4	7	7	6	3	4	5	7	4	2	2	2	5	4	5
Female	Biomedical and clinical sciences (e.g. cellular, developmental, genomic, molecular, physiology)	No	Less than 1 year	1	1	1	6	4	1	4	6	7	5	5	3	5	4	6	1	3	2	7	7	7
Male	Agriculture and food	No	6-10 years	2 to 3	1	1	1	1	1	7	7	4	5	7	4	3	2	7	1	3	3	6	4	1
Male	Ecology and evolution	No	3-5 years	4 to 5	1	5	2	1	2	1	1	1	6	1	1	1	1	2	1	1	2	7	1	5
Female	Biomedical and clinical sciences (e.g. cellular, developmental, genomic, molecular, physiology)	No	Less than 1 year	1	1	4	5	6	2	6	6	7	6	3	5	6	6	5	1	1	1	6	2	6
Female	Biomedical and clinical sciences (e.g. cellular, developmental, genomic, molecular, physiology)	No	1-2 years	1	1	6	2	4	2	4	6	5	6	1	2	4	5	6	3	3	3	5	4	2
Female	Ecology and evolution	Yes	3-5 years	2 to 3	1	1	5	3	6	3	7	1	5	3	3	3	3	6	2	1	1	6	4	6
Male	Biomedical and clinical sciences (e.g. cellular, developmental, genomic, molecular, physiology)	No	1-2 years	1	2	5	2	2	5	1	1	5	6	7	6	4	4	4	3	1	2	6	5	3
Male	Computer science and mathematics	Yes	6-10 years	2 to 3	1	4	1	1	2	3	3	1	3	4	1	3	4	6	3	2	3	6	5	2
Female	Biomedical and clinical sciences (e.g. cellular, developmental, genomic, molecular, physiology)	No	3-5 years	None	2	5	3	1	1	6	1	1	3	1	1	1	1	2	2	3	3	1	1	2
Female	Biomedical and clinical sciences (e.g. cellular, developmental, genomic, molecular, physiology)	Yes	3-5 years	None	1	1	5	3	4	6	5	3	5	5	2	3	2	3	1	1	2	5	5	6
Female	Biomedical and clinical sciences (e.g. cellular, developmental, genomic, molecular, physiology)	No	1-2 years	2 to 3	1	5	5	4	1	2	4	1	5	1	2	3	5	6	3	2	3	5	5	3
Male	Biomedical and clinical sciences (e.g. cellular, developmental, genomic, molecular, physiology)	Yes	6-10 years	2 to 3	1	4	2	2	2	5	7	5	6	4	2	5	6	4	1	1	2	6	6	5
Male	Astronomy and planetary science	No	Less than 1 year	1	3	4	1	6	3	3	6	6	7	4	3	5	6	7	2	3	2	7	7	5
Male	Chemistry	No	1-2 years	None	2	2	5	3	2	5	6	5	7	5	1	6	2	7	3	1	2	7	5	6
Male	Physics	Yes	Less than 1 year	1	3	5	5	2	3	5	3	1	3	1	3	2	3	3	2	3	3	3	2	2
Female	Biomedical and clinical sciences (e.g. cellular, developmental, genomic, molecular, physiology)	No	Less than 1 year	1	1	4	7	5	4	5	7	6	7	6	4	7	5	7	1	3	2	7	7	6
Male	Biomedical and clinical sciences (e.g. cellular, developmental, genomic, molecular, physiology)	Yes	11-20 years	4 to 5	2	2	5	6	6	6	7	6	7	4	5	4	6	7	1	1	3	7	7	6
Female	Biomedical and clinical sciences (e.g. cellular, developmental, genomic, molecular, physiology)	No	1-2 years	None	2	3	3	6	2	6	7	6	6	6	3	6	7	5	2	2	3	5	3	4
Female	Engineering	No	3-5 years	1	1	4	3	3	3	5	3	3	3	3	3	4	5	5	3	3	2	4	5	3
Non-gendered	Biomedical and clinical sciences (e.g. cellular, developmental, genomic, molecular, physiology)	No	6-10 years	1	1	3	3	1	1	1	4	5	3	4	1	2	1	5	3	3	3	3	2	3
Female	Biomedical and clinical sciences (e.g. cellular, developmental, genomic, molecular, physiology)	No	3-5 years	1	1	2	2	2	6	7	6	3	6	1	2	2	1	6	3	1	3	2	1	3
Male	Other science-related field	Yes	3-5 years	1	1	7	6	5	6	5	6	5	6	2	5	6	4	7	1	3	2	6	6	5
Male	Chemistry	No	3-5 years	2 to 3	1	2	7	6	7	6	6	5	6	4	4	6	3	6	1	3	2	6	5	6
Female	Chemistry	No	6-10 years	2 to 3	2	4	6	1	1	4	7	7	7	4	1	6	2	5	2	3	1	5	6	6
Male	Physics	Yes	3-5 years	None	1	3	2	4	5	4	7	2	5	6	6	6	6	4	1	1	2	5	4	3
Male	Social sciences	No	3-5 years	1	1	3	6	3	1	3	4	3	4	2	2	4	4	4	2	2	2	4	4	3
Male	Ecology and evolution	No	1-2 years	1	1	4	2	3	1	4	5	3	5	3	4	1	5	5	2	2	3	5	3	3
Female	Biomedical and clinical sciences (e.g. cellular, developmental, genomic, molecular, physiology)	No	3-5 years	1	1	2	6	2	1	6	6	4	7	2	3	4	6	7	2	3	2	7	7	5
Female	Biomedical and clinical sciences (e.g. cellular, developmental, genomic, molecular, physiology)	No	3-5 years	1	1	2	2	3	3	6	6	6	5	3	3	5	4	5	3	2	2	6	5	5
Male	Biomedical and clinical sciences (e.g. cellular, developmental, genomic, molecular, physiology)	Yes	11-20 years	2 to 3	1	1	6	3	1	3	6	6	6	6	5	5	6	6	3	1	3	5	5	5
Male	Biomedical and clinical sciences (e.g. cellular, developmental, genomic, molecular, physiology)	No	Less than 1 year	1	2	6	1	1	1	1	1	1	3	1	4	1	1	1	2	3	3	1	1	1
Female	Agriculture and food	Yes	1-2 years	1	1	3	6	2	2	2	6	4	7	3	2	3	3	6	1	1	3	5	4	5
Male	Agriculture and food	No	3-5 years	2 to 3	2	4	2	2	1	5	4	4	4	5	2	4	4	3	1	3	3	5	4	2
Female	Geology and environmental science	No	3-5 years	1	1	3	2	1	1	1	7	7	1	1	1	1	1	4	2	3	3	1	1	2
Female	Ecology and evolution	Yes	Less than 1 year	None	1	4	4	2	5	2	7	6	5	3	4	4	3	6	1	3	3	5	2	5
Female	Other science-related field	No	Less than 1 year	1	1	1	7	6	3	6	6	7	7	7	7	7	7	7	1	1	1	7	7	7
Female	Engineering	No	1-2 years	1	4	6	4	5	1	2	4	1	1	3	6	1	1	1	3	3	3	1	1	1
Female	Biomedical and clinical sciences (e.g. cellular, developmental, genomic, molecular, physiology)	Yes	1-2 years	1	1	4	6	3	6	4	3	3	5	4	3	5	3	3	3	1	3	5	4	5
Female	Other science-related field	Yes	1-2 years	1	1	4	1	3	1	3	5	7	7	1	3	5	3	7	1	1	2	7	7	6
Female	Biomedical and clinical sciences (e.g. cellular, developmental, genomic, molecular, physiology)	Yes	1-2 years	1	1	4	3	4	7	6	4	7	7	4	1	7	4	7	1	1	1	7	7	7
Male	Biomedical and clinical sciences (e.g. cellular, developmental, genomic, molecular, physiology)	No	1-2 years	1	1	1	5	6	3	7	7	7	7	6	1	7	7	6	2	1	2	3	1	6
Male	Biomedical and clinical sciences (e.g. cellular, developmental, genomic, molecular, physiology)	Yes	Less than 1 year	None	1	2	3	3	6	2	6	6	6	4	4	6	4	6	1	3	2	6	6	6
Female	Biomedical and clinical sciences (e.g. cellular, developmental, genomic, molecular, physiology)	Yes	Less than 1 year	1	5	2	5	5	3	7	5	7	5	5	3	5	7	6	1	1	2	6	6	6
Male	Biomedical and clinical sciences (e.g. cellular, developmental, genomic, molecular, physiology)	No	Less than 1 year	None	1	4	3	5	6	6	6	6	5	4	4	5	4	6	1	1	2	6	6	4
Female	Ecology and evolution	Yes	Less than 1 year	1	1	3	6	6	4	5	7	7	5	3	1	4	4	6	2	1	2	7	5	6
Female	Biomedical and clinical sciences (e.g. cellular, developmental, genomic, molecular, physiology)	No	6-10 years	1	3	2	5	5	5	6	6	5	6	4	3	5	5	7	2	3	3	5	4	5
Female	Biomedical and clinical sciences (e.g. cellular, developmental, genomic, molecular, physiology)	No	1-2 years	1	5	5	7	3	2	5	4	3	3	5	3	5	1	6	1	1	3	6	3	3
Male	Biomedical and clinical sciences (e.g. cellular, developmental, genomic, molecular, physiology)	Yes	1-2 years	1	1	3	1	2	6	2	6	5	6	4	3	3	4	6	1	1	2	6	4	6
Male	Biomedical and clinical sciences (e.g. cellular, developmental, genomic, molecular, physiology)	No	Less than 1 year	1	1	7	2	4	4	7	7	7	7	7	5	7	7	7	1	1	2	7	7	7
Female	Geology and environmental science	Yes	3-5 years	2 to 3	1	4	6	2	1	5	7	4	6	4	4	4	3	7	1	1	1	5	5	6
Female	Chemistry	No	Less than 1 year	1	1	2	5	5	1	4	6	3	5	4	4	3	6	5	3	3	3	6	5	4
Female	Biomedical and clinical sciences (e.g. cellular, developmental, genomic, molecular, physiology)	No	3-5 years	2 to 3	1	6	1	1	1	6	6	5	5	2	7	6	6	6	3	3	3	5	5	3
Female	Biomedical and clinical sciences (e.g. cellular, developmental, genomic, molecular, physiology)	No	3-5 years	1	4	1	5	5	6	7	7	7	7	5	4	7	3	7	1	1	2	N/A	7	6
Female	Biomedical and clinical sciences (e.g. cellular, developmental, genomic, molecular, physiology)	Yes	3-5 years	2 to 3	6	4	5	3	3	6	5	5	6	3	3	5	3	6	2	2	1	7	5	6
Female	Biomedical and clinical sciences (e.g. cellular, developmental, genomic, molecular, physiology)	Yes	3-5 years	1	1	1	6	6	6	6	7	6	7	5	4	6	6	6	1	1	2	6	6	6
Male	Physics	Yes	3-5 years	1	1	3	5	1	2	3	5	2	3	5	3	5	1	5	1	3	3	5	5	3
Male	Biomedical and clinical sciences (e.g. cellular, developmental, genomic, molecular, physiology)	No	1-2 years	1	6	1	6	6	3	6	7	5	7	4	1	6	6	7	1	2	2	5	4	6
Male	Engineering	No	Less than 1 year	1	1	7	4	3	1	1	5	4	5	5	6	5	6	5	2	3	3	6	5	4
Female	Ecology and evolution	No	6-10 years	4 to 5	1	2	5	5	1	3	6	5	4	5	5	4	5	6	3	1	1	6	5	5
Female	Biomedical and clinical sciences (e.g. cellular, developmental, genomic, molecular, physiology)	Yes	Less than 1 year	None	1	4	3	1	1	1	7	4	4	3	1	1	3	2	1	2	2	5	1	3
Male	Biomedical and clinical sciences (e.g. cellular, developmental, genomic, molecular, physiology)	No	6-10 years	2 to 3	1	3	6	6	6	4	6	4	5	5	4	6	5	6	1	3	2	5	4	5
Male	Biomedical and clinical sciences (e.g. cellular, developmental, genomic, molecular, physiology)	Yes	Less than 1 year	1	3	3	3	3	1	5	5	1	6	4	1	4	2	7	1	3	2	7	7	6
Male	Biomedical and clinical sciences (e.g. cellular, developmental, genomic, molecular, physiology)	No	3-5 years	1	4	5	2	2	2	6	4	5	3	3	3	2	5	3	2	3	3	5	3	3
Female	Agriculture and food	Yes	3-5 years	2 to 3	1	3	4	4	4	3	5	3	4	2	1	4	5	4	1	3	2	4	4	5
Female	Biomedical and clinical sciences (e.g. cellular, developmental, genomic, molecular, physiology)	Yes	3-5 years	1	1	2	3	5	6	6	3	6	6	5	5	5	5	3	3	3	3	7	6	5
Female	Computer science and mathematics	No	Less than 1 year	1	1	4	3	5	4	4	6	6	5	4	4	6	5	4	3	1	2	6	6	5
Male	Other science-related field	No	Less than 1 year	1	4	3	1	4	4	4	6	2	5	3	1	5	4	5	2	3	2	5	5	6
Male	Computer science and mathematics	No	11-20 years	2 to 3	1	5	3	5	6	7	7	6	7	4	3	5	6	6	1	1	2	7	6	5
Female	Biomedical and clinical sciences (e.g. cellular, developmental, genomic, molecular, physiology)	No	3-5 years	2 to 3	3	6	4	1	4	7	5	5	1	1	1	1	5	1	3	3	3	5	6	3
Female	Biomedical and clinical sciences (e.g. cellular, developmental, genomic, molecular, physiology)	Yes	Less than 1 year	None	1	2	3	4	5	5	5	4	5	5	4	4	4	6	2	1	1	6	5	6
Male	Chemistry	No	1-2 years	1	1	7	7	6	7	6	7	6	4	6	6	7	7	6	1	1	1	6	5	6
Male	Geology and environmental science	No	Less than 1 year	1	1	7	7	7	5	7	7	7	7	7	3	7	3	7	3	1	1	7	7	7
Female	Biomedical and clinical sciences (e.g. cellular, developmental, genomic, molecular, physiology)	No	3-5 years	1	2	7	5	7	3	7	5	7	3	6	4	3	6	4	3	1	3	4	4	4
Female	Ecology and evolution	Yes	1-2 years	1	1	3	6	6	6	7	7	7	6	2	3	7	4	6	2	1	1	6	5	6
Male	Biomedical and clinical sciences (e.g. cellular, developmental, genomic, molecular, physiology)	No	3-5 years	1	2	4	2	5	5	6	6	4	4	4	5	5	5	6	1	3	2	5	5	5
Male	Engineering	No	1-2 years	1	1	1	5	6	5	6	5	7	6	6	5	6	5	7	1	1	1	7	7	7
Female	Ecology and evolution	No	Less than 1 year	None	2	4	6	4	3	6	7	6	6	4	4	6	4	7	2	1	1	7	5	7
Female	Biomedical and clinical sciences (e.g. cellular, developmental, genomic, molecular, physiology)	No	6-10 years	1	3	5	4	6	5	5	6	1	2	3	1	2	2	4	3	3	2	3	2	4
Female	Biomedical and clinical sciences (e.g. cellular, developmental, genomic, molecular, physiology)	No	6-10 years	2 to 3	3	4	5	3	1	3	6	2	3	2	1	2	3	2	3	2	1	7	3	5
Male	Chemistry	Yes	3-5 years	2 to 3	3	6	5	2	1	5	7	6	5	5	3	5	6	7	1	1	3	6	5	5
Male	Biomedical and clinical sciences (e.g. cellular, developmental, genomic, molecular, physiology)	No	Less than 1 year	1	1	6	1	4	1	4	7	5	5	1	3	4	5	4	2	1	3	5	4	2
Male	Ecology and evolution	Yes	Less than 1 year	1	1	1	5	4	7	6	7	7	7	4	4	7	3	6	1	1	2	7	5	7
Male	Geology and environmental science	No	3-5 years	2 to 3	2	2	5	4	5	4	7	3	6	4	5	3	5	7	1	3	2	5	4	5
Female	Biomedical and clinical sciences (e.g. cellular, developmental, genomic, molecular, physiology)	Yes	6-10 years	2 to 3	1	3	6	5	7	5	6	5	6	3	2	3	4	5	1	1	2	3	5	5
Male	Chemistry	No	Less than 1 year	None	6	3	6	5	6	5	6	6	5	5	4	6	6	6	1	1	1	7	6	4
Female	Other science-related field	Yes	1-2 years	1	1	3	5	1	5	4	6	5	6	4	4	7	4	6	1	3	2	7	7	4
Female	Ecology and evolution	Yes	Less than 1 year	1	1	1	6	6	6	7	7	6	7	6	6	7	7	7	1	1	1	7	7	6
Female	Biomedical and clinical sciences (e.g. cellular, developmental, genomic, molecular, physiology)	No	6-10 years	2 to 3	1	6	1	1	1	1	1	1	1	1	1	1	1	1	1	3	3	1	1	1
Female	Biomedical and clinical sciences (e.g. cellular, developmental, genomic, molecular, physiology)	Yes	1-2 years	1	4	1	6	6	1	5	7	7	6	5	1	6	4	6	1	1	2	7	5	7
Female	Engineering	No	1-2 years	None	2	3	4	7	4	7	6	6	5	4	1	6	1	5	3	2	2	7	7	6
Male	Biomedical and clinical sciences (e.g. cellular, developmental, genomic, molecular, physiology)	No	3-5 years	None	1	4	7	6	6	3	7	7	7	6	2	7	7	7	2	3	2	7	7	7
Male	Biomedical and clinical sciences (e.g. cellular, developmental, genomic, molecular, physiology)	Yes	6-10 years	2 to 3	1	4	5	1	2	4	4	4	5	3	2	2	2	3	2	1	2	5	5	4
Male	Chemistry	Yes	Less than 1 year	1	1	4	3	3	3	3	6	5	5	5	3	6	5	6	2	1	3	3	3	5
Male	Biomedical and clinical sciences (e.g. cellular, developmental, genomic, molecular, physiology)	No	3-5 years	1	1	6	3	2	1	1	1	6	1	1	4	1	4	2	3	3	3	5	4	3
Male	Ecology and evolution	No	Less than 1 year	None	1	7	6	5	6	5	7	5	7	6	6	7	6	7	1	2	2	7	7	6
Female	Biomedical and clinical sciences (e.g. cellular, developmental, genomic, molecular, physiology)	No	Less than 1 year	1	2	3	5	4	5	6	7	7	7	4	4	5	6	6	2	1	2	7	6	5
Male	Chemistry	No	1-2 years	1	2	3	5	5	1	5	6	4	3	2	2	6	5	6	3	3	2	7	6	6
Male	Other science-related field	No	1-2 years	2 to 3	2	3	6	5	5	5	5	5	5	4	6	4	5	2	1	2	2	2	2	5
Male	Biomedical and clinical sciences (e.g. cellular, developmental, genomic, molecular, physiology)	No	1-2 years	1	1	4	2	6	3	6	7	7	5	5	5	5	6	6	3	1	2	7	6	6
Female	Biomedical and clinical sciences (e.g. cellular, developmental, genomic, molecular, physiology)	No	1-2 years	1	2	1	7	3	3	5	6	2	3	6	5	6	3	6	3	3	1	6	6	6
Male	Chemistry	Yes	3-5 years	1	1	1	7	6	7	6	6	6	6	5	6	6	5	6	3	1	1	6	6	6
Female	Chemistry	No	3-5 years	1	5	4	2	2	1	4	5	2	4	3	3	4	3	4	2	3	2	3	3	3
Female	Other science-related field	Yes	3-5 years	2 to 3	1	5	1	1	4	4	5	5	1	1	1	3	2	2	2	1	3	7	5	3
Male	Ecology and evolution	No	1-2 years	1	1	3	3	4	7	5	7	3	6	5	5	7	7	7	2	1	2	7	5	6
Female	Biomedical and clinical sciences (e.g. cellular, developmental, genomic, molecular, physiology)	Yes	1-2 years	1	1	2	2	4	3	2	6	4	5	2	1	6	6	6	1	1	2	7	6	6
Male	Physics	No	3-5 years	1	2	4	3	5	5	3	5	5	5	3	5	5	3	5	1	3	2	5	5	5
Male	Biomedical and clinical sciences (e.g. cellular, developmental, genomic, molecular, physiology)	No	6-10 years	1	2	3	5	3	5	5	7	4	4	5	2	5	5	7	1	3	1	6	6	5
Female	Physics	Yes	1-2 years	1	1	2	6	3	5	3	4	4	3	3	2	4	3	5	3	1	3	4	3	5
Female	Ecology and evolution	No	3-5 years	2 to 3	1	2	3	5	3	6	6	7	6	5	1	7	6	7	3	2	3	6	5	6
Female	Engineering	No	3-5 years	2 to 3	1	3	3	3	3	5	5	3	3	5	3	3	2	3	3	3	2	4	5	5
Male	Biomedical and clinical sciences (e.g. cellular, developmental, genomic, molecular, physiology)	No	1-2 years	1	2	3	7	5	4	1	6	3	7	4	4	6	4	1	1	3	2	6	6	4
Female	Biomedical and clinical sciences (e.g. cellular, developmental, genomic, molecular, physiology)	No	3-5 years	2 to 3	1	1	3	6	4	4	6	7	5	4	4	5	6	6	3	1	2	6	4	7
Male	Chemistry	No	3-5 years	1	3	4	1	2	3	5	6	5	6	5	4	6	6	6	1	3	2	6	7	2
Male	Biomedical and clinical sciences (e.g. cellular, developmental, genomic, molecular, physiology)	No	6-10 years	2 to 3	5	3	7	3	6	3	6	2	6	4	4	1	1	4	1	3	2	5	5	5
Male	Agriculture and food	Yes	Less than 1 year	1	1	7	6	1	6	7	7	7	6	4	4	4	6	7	1	2	2	7	7	7
Male	Biomedical and clinical sciences (e.g. cellular, developmental, genomic, molecular, physiology)	Yes	Less than 1 year	None	3	4	3	3	4	3	6	6	6	3	2	5	5	6	2	1	2	6	6	5
Male	Physics	No	3-5 years	2 to 3	1	3	6	6	1	6	5	5	6	4	4	5	3	6	1	1	2	6	5	6
Female	Biomedical and clinical sciences (e.g. cellular, developmental, genomic, molecular, physiology)	Yes	3-5 years	1	1	2	3	2	6	5	6	6	6	1	3	6	3	6	1	1	1	5	6	6
Female	Ecology and evolution	Yes	3-5 years	1	2	3	3	1	4	3	3	1	4	1	1	1	1	4	2	3	3	3	3	1
Female	Biomedical and clinical sciences (e.g. cellular, developmental, genomic, molecular, physiology)	No	3-5 years	1	1	4	3	5	5	5	6	5	6	5	6	5	6	5	1	1	2	5	5	6
Female	Biomedical and clinical sciences (e.g. cellular, developmental, genomic, molecular, physiology)	No	3-5 years	2 to 3	1	6	1	4	6	4	6	3	5	3	4	4	6	4	3	1	3	3	3	5
Male	Chemistry	No	3-5 years	1	2	3	4	5	2	5	5	6	5	5	4	5	4	5	1	1	3	5	5	5
Male	Chemistry	No	1-2 years	1	2	2	2	7	5	7	7	3	7	7	7	3	7	7	1	3	3	6	6	5
Female	Biomedical and clinical sciences (e.g. cellular, developmental, genomic, molecular, physiology)	No	1-2 years	1	1	7	3	1	3	3	6	2	2	2	2	5	1	2	1	3	3	4	5	5
Female	Ecology and evolution	Yes	Less than 1 year	1	1	1	5	6	1	5	4	6	7	6	4	6	5	7	1	1	1	6	5	7
Female	Biomedical and clinical sciences (e.g. cellular, developmental, genomic, molecular, physiology)	No	1-2 years	1	1	4	6	2	4	3	4	1	5	3	1	1	5	2	1	3	2	4	3	1
Male	Biomedical and clinical sciences (e.g. cellular, developmental, genomic, molecular, physiology)	No	6-10 years	1	2	3	6	6	5	6	7	6	5	5	3	7	6	6	2	3	1	6	6	6
Female	Geology and environmental science	Yes	3-5 years	2 to 3	1	3	5	4	1	4	5	7	7	2	1	3	3	6	3	1	2	7	6	6
Male	Ecology and evolution	Yes	6-10 years	6 to 7	1	3	2	5	2	4	5	4	6	3	1	6	5	7	1	1	3	7	6	2
Male	Physics	No	3-5 years	1	1	3	1	5	1	4	1	4	7	4	4	3	1	4	2	1	2	7	1	4
Male	Biomedical and clinical sciences (e.g. cellular, developmental, genomic, molecular, physiology)	Yes	3-5 years	2 to 3	3	4	2	1	1	5	7	6	2	3	1	5	4	5	3	3	3	5	3	5
Male	Biomedical and clinical sciences (e.g. cellular, developmental, genomic, molecular, physiology)	Yes	3-5 years	2 to 3	1	4	3	1	1	1	7	1	1	1	1	1	1	3	3	3	3	1	1	1
Female	Biomedical and clinical sciences (e.g. cellular, developmental, genomic, molecular, physiology)	No	1-2 years	1	1	3	7	7	3	6	4	2	5	7	1	3	1	7	3	3	3	4	1	2
Male	Biomedical and clinical sciences (e.g. cellular, developmental, genomic, molecular, physiology)	No	3-5 years	2 to 3	1	2	2	3	1	4	5	5	3	3	2	5	6	5	2	2	2	6	2	5
Male	Biomedical and clinical sciences (e.g. cellular, developmental, genomic, molecular, physiology)	No	1-2 years	1	1	2	5	5	6	5	6	3	6	4	2	6	2	6	1	1	2	6	5	5
Female	Biomedical and clinical sciences (e.g. cellular, developmental, genomic, molecular, physiology)	No	1-2 years	Other	2	5	3	1	1	4	7	2	6	1	1	4	2	5	2	1	3	5	3	4
Female	Biomedical and clinical sciences (e.g. cellular, developmental, genomic, molecular, physiology)	Yes	3-5 years	1	1	4	6	3	1	3	5	6	4	3	1	5	3	6	2	2	3	4	5	5
Female	Biomedical and clinical sciences (e.g. cellular, developmental, genomic, molecular, physiology)	No	Less than 1 year	None	1	7	3	5	3	7	6	4	5	4	6	5	3	6	1	1	2	6	4	5
Male	Biomedical and clinical sciences (e.g. cellular, developmental, genomic, molecular, physiology)	No	3-5 years	1	1	1	6	1	3	1	6	2	5	4	2	2	3	7	1	2	2	6	2	4
Male	Biomedical and clinical sciences (e.g. cellular, developmental, genomic, molecular, physiology)	Yes	1-2 years	2 to 3	1	3	2	1	2	7	2	2	7	4	4	2	4	4	3	3	3	4	2	4
Male	Biomedical and clinical sciences (e.g. cellular, developmental, genomic, molecular, physiology)	No	1-2 years	None	3	5	2	5	4	3	4	3	6	5	4	1	4	1	2	3	3	5	3	3
Male	Computer science and mathematics	No	Less than 1 year	1	1	4	6	6	4	6	7	7	5	4	1	7	5	7	3	3	2	3	3	6
Male	Chemistry	Yes	3-5 years	2 to 3	1	2	7	3	4	4	7	3	7	3	3	5	3	6	1	1	2	6	5	5
Female	Biomedical and clinical sciences (e.g. cellular, developmental, genomic, molecular, physiology)	No	1-2 years	2 to 3	2	2	5	3	7	6	7	7	6	6	5	7	7	7	2	3	2	7	6	6
Male	Engineering	No	3-5 years	2 to 3	1	6	1	2	1	3	1	4	1	4	6	1	1	1	1	3	3	1	1	3
Female	Biomedical and clinical sciences (e.g. cellular, developmental, genomic, molecular, physiology)	No	6-10 years	2 to 3	1	4	5	5	6	6	6	4	6	4	3	5	6	6	3	1	2	6	6	6
Male	Chemistry	No	1-2 years	1	2	4	3	3	2	6	5	5	6	4	2	4	5	6	1	3	2	6	6	6
Female	Computer science and mathematics	No	6-10 years	2 to 3	2	6	5	1	1	2	4	4	7	1	1	1	4	7	3	3	3	7	7	1
Female	Physics	Yes	Less than 1 year	1	1	1	6	6	6	6	6	4	6	6	6	6	6	6	1	3	2	6	6	6
Male	Biomedical and clinical sciences (e.g. cellular, developmental, genomic, molecular, physiology)	No	3-5 years	2 to 3	1	4	4	5	3	4	6	5	6	4	4	6	6	6	1	1	2	6	6	6
Female	Chemistry	Yes	3-5 years	2 to 3	1	2	3	3	4	5	6	6	5	5	4	5	5	5	1	1	2	7	6	5
Male	Chemistry	No	Less than 1 year	1	2	1	5	4	3	4	7	7	5	5	1	4	2	6	2	3	3	6	3	5
Female	Chemistry	No	1-2 years	1	3	3	4	4	1	3	7	5	7	4	4	6	7	7	2	1	2	7	6	5
Female	Biomedical and clinical sciences (e.g. cellular, developmental, genomic, molecular, physiology)	No	3-5 years	2 to 3	1	4	6	4	2	7	7	6	7	4	5	7	7	6	3	1	3	7	7	2
Female	Chemistry	No	1-2 years	2 to 3	1	1	6	6	4	6	5	5	5	6	6	5	6	5	1	1	2	5	5	6
Male	Biomedical and clinical sciences (e.g. cellular, developmental, genomic, molecular, physiology)	No	6-10 years	2 to 3	3	2	2	3	2	3	5	3	5	5	2	5	3	6	1	3	3	5	5	4
Male	Biomedical and clinical sciences (e.g. cellular, developmental, genomic, molecular, physiology)	No	3-5 years	2 to 3	2	4	3	5	2	7	3	7	4	4	2	4	4	5	3	1	2	6	2	6
Male	Biomedical and clinical sciences (e.g. cellular, developmental, genomic, molecular, physiology)	No	Less than 1 year	None	1	2	5	4	1	6	2	5	7	4	4	6	4	6	3	3	3	7	6	6
Male	Other science-related field	Yes	1-2 years	1	3	4	4	3	1	6	4	5	5	2	4	3	2	5	2	2	2	5	3	6
Female	Health care	Yes	1-2 years	None	1	4	2	1	1	2	1	1	1	1	2	1	1	3	2	3	2	4	2	3
Female	Biomedical and clinical sciences (e.g. cellular, developmental, genomic, molecular, physiology)	No	1-2 years	1	3	4	5	6	1	7	5	1	6	3	5	6	5	6	1	1	2	7	6	5
Female	Social sciences	No	Less than 1 year	1	3	7	4	4	7	4	7	4	5	6	4	6	4	6	1	1	2	6	4	5
Female	Biomedical and clinical sciences (e.g. cellular, developmental, genomic, molecular, physiology)	No	Less than 1 year	1	1	1	6	3	5	2	6	2	5	5	1	6	2	6	3	1	2	6	4	6
Female	Biomedical and clinical sciences (e.g. cellular, developmental, genomic, molecular, physiology)	Yes	1-2 years	1	1	1	4	4	1	6	6	3	5	4	1	3	3	7	1	2	2	7	5	3
Male	Computer science and mathematics	No	3-5 years	2 to 3	2	7	6	7	3	7	7	6	6	5	4	6	7	7	3	2	2	6	5	7
Male	Biomedical and clinical sciences (e.g. cellular, developmental, genomic, molecular, physiology)	No	3-5 years	2 to 3	4	4	3	1	4	1	6	4	5	3	4	3	6	6	2	2	3	5	3	4
Male	Biomedical and clinical sciences (e.g. cellular, developmental, genomic, molecular, physiology)	Yes	6-10 years	1	5	5	2	1	1	2	5	3	6	2	2	3	6	7	2	3	2	6	3	3
Female	Biomedical and clinical sciences (e.g. cellular, developmental, genomic, molecular, physiology)	No	6-10 years	2 to 3	1	4	5	1	1	5	4	3	3	4	3	2	6	4	1	3	3	4	1	3
Male	Biomedical and clinical sciences (e.g. cellular, developmental, genomic, molecular, physiology)	No	Less than 1 year	None	1	1	6	6	7	6	6	6	6	5	6	6	6	7	1	1	2	6	6	6
Female	Biomedical and clinical sciences (e.g. cellular, developmental, genomic, molecular, physiology)	Yes	3-5 years	1	1	4	7	4	6	5	3	3	3	5	4	3	3	3	2	3	3	5	5	1
Female	Biomedical and clinical sciences (e.g. cellular, developmental, genomic, molecular, physiology)	Yes	1-2 years	1	3	3	6	6	5	7	7	7	7	4	6	4	7	5	1	1	2	7	6	6
Male	Biomedical and clinical sciences (e.g. cellular, developmental, genomic, molecular, physiology)	No	1-2 years	1	5	4	2	5	2	6	6	4	6	6	6	6	6	6	1	1	3	6	6	5
Female	Biomedical and clinical sciences (e.g. cellular, developmental, genomic, molecular, physiology)	No	21-30 years	2 to 3	1	1	5	1	1	4	6	6	5	2	1	5	2	7	3	1	3	6	6	6
Male	Physics	No	11-20 years	6 to 7	2	6	2	2	1	2	4	6	3	2	2	2	4	6	2	2	3	5	4	2
Male	Biomedical and clinical sciences (e.g. cellular, developmental, genomic, molecular, physiology)	No	Less than 1 year	None	1	4	6	4	3	4	7	6	6	5	4	6	6	7	1	1	2	6	5	6
Female	Biomedical and clinical sciences (e.g. cellular, developmental, genomic, molecular, physiology)	Yes	6-10 years	1	1	4	6	2	3	7	6	1	2	2	2	2	2	3	2	3	3	6	4	2
Female	Biomedical and clinical sciences (e.g. cellular, developmental, genomic, molecular, physiology)	No	3-5 years	1	1	4	5	2	2	1	4	1	5	1	1	2	3	2	3	3	3	6	3	2
Male	Biomedical and clinical sciences (e.g. cellular, developmental, genomic, molecular, physiology)	Yes	3-5 years	2 to 3	1	1	4	1	6	4	7	6	6	3	1	3	3	6	2	3	2	7	6	5
Male	Social sciences	Yes	1-2 years	1	1	4	6	2	1	3	5	3	5	2	1	3	3	6	3	1	2	6	5	4
Male	Biomedical and clinical sciences (e.g. cellular, developmental, genomic, molecular, physiology)	No	1-2 years	1	1	3	5	5	5	6	6	6	5	3	4	5	5	4	1	1	2	6	5	6
Male	Chemistry	No	Less than 1 year	1	1	3	3	1	1	2	4	2	5	3	3	2	4	1	1	2	2	5	2	2
Male	Biomedical and clinical sciences (e.g. cellular, developmental, genomic, molecular, physiology)	No	Less than 1 year	None	3	3	2	5	6	6	7	7	5	4	4	6	7	7	1	2	2	6	4	5
Male	Biomedical and clinical sciences (e.g. cellular, developmental, genomic, molecular, physiology)	No	6-10 years	2 to 3	1	7	7	7	6	7	7	7	6	7	7	6	7	7	1	1	2	6	6	7
Female	Physics	No	3-5 years	2 to 3	1	6	6	1	1	6	7	4	5	4	3	3	6	7	2	3	2	5	2	3
Male	Biomedical and clinical sciences (e.g. cellular, developmental, genomic, molecular, physiology)	No	1-2 years	None	1	4	2	6	4	7	7	6	6	4	4	7	4	7	1	1	2	6	4	6
Female	Biomedical and clinical sciences (e.g. cellular, developmental, genomic, molecular, physiology)	No	3-5 years	1	4	2	1	1	3	3	2	1	3	1	2	1	1	3	1	3	3	2	7	1
Female	Biomedical and clinical sciences (e.g. cellular, developmental, genomic, molecular, physiology)	No	6-10 years	1	1	5	2	4	1	5	6	2	2	2	4	4	4	6	1	3	3	6	5	3
Female	Chemistry	Yes	3-5 years	2 to 3	1	4	7	2	2	4	4	4	6	1	1	3	1	6	3	2	2	6	5	5
Male	Other science-related field	No	Less than 1 year	None	1	2	4	6	7	6	7	6	6	6	6	5	6	6	2	2	2	7	6	2
Male	Biomedical and clinical sciences (e.g. cellular, developmental, genomic, molecular, physiology)	No	3-5 years	1	5	3	1	5	1	5	2	3	6	5	7	6	4	6	2	1	1	7	4	6
Female	Physics	Yes	6-10 years	2 to 3	1	3	6	5	2	5	6	5	7	5	4	5	6	4	1	1	2	5	6	6
Male	Biomedical and clinical sciences (e.g. cellular, developmental, genomic, molecular, physiology)	No	3-5 years	1	1	3	4	3	1	1	4	6	5	3	2	5	2	6	2	2	2	6	5	4
Female	Biomedical and clinical sciences (e.g. cellular, developmental, genomic, molecular, physiology)	No	1-2 years	None	3	3	1	6	1	7	6	6	5	4	4	6	3	6	3	1	1	7	6	7
Female	Biomedical and clinical sciences (e.g. cellular, developmental, genomic, molecular, physiology)	No	3-5 years	1	3	1	5	7	6	7	7	6	6	5	5	6	7	7	1	3	2	7	6	6
Female	Health care	No	Less than 1 year	None	1	2	5	7	5	7	6	7	5	6	6	6	7	6	1	1	2	7	6	6
Male	Biomedical and clinical sciences (e.g. cellular, developmental, genomic, molecular, physiology)	No	3-5 years	None	1	1	1	4	7	4	7	7	7	7	2	7	7	7	1	1	1	7	7	7
Male	Biomedical and clinical sciences (e.g. cellular, developmental, genomic, molecular, physiology)	Yes	6-10 years	1	1	3	5	3	2	6	7	3	6	1	2	5	4	6	1	3	2	7	5	6
Female	Biomedical and clinical sciences (e.g. cellular, developmental, genomic, molecular, physiology)	No	3-5 years	2 to 3	1	2	3	4	1	5	5	7	6	4	2	6	4	6	1	1	2	6	6	7
Male	Ecology and evolution	Yes	3-5 years	2 to 3	1	4	6	2	4	1	4	2	3	1	1	2	1	3	1	2	2	6	4	2
Female	Biomedical and clinical sciences (e.g. cellular, developmental, genomic, molecular, physiology)	No	3-5 years	2 to 3	4	4	6	5	3	6	3	6	4	5	1	3	3	5	2	2	3	6	3	5
Female	Biomedical and clinical sciences (e.g. cellular, developmental, genomic, molecular, physiology)	No	3-5 years	1	1	5	2	3	1	6	1	2	1	3	3	4	3	6	3	3	3	2	1	3
Male	Biomedical and clinical sciences (e.g. cellular, developmental, genomic, molecular, physiology)	Yes	11-20 years	4 to 5	1	5	3	2	2	5	6	2	4	3	4	4	6	3	1	1	3	5	1	2
Male	Chemistry	No	3-5 years	1	2	6	1	1	1	1	1	6	4	1	1	2	1	2	2	3	2	6	5	5
Male	Biomedical and clinical sciences (e.g. cellular, developmental, genomic, molecular, physiology)	No	1-2 years	2 to 3	2	2	3	3	6	4	5	7	4	2	1	4	3	4	2	1	3	6	5	5
Male	Chemistry	No	Less than 1 year	2 to 3	6	1	6	6	4	6	7	6	5	7	5	6	6	6	1	1	2	7	6	6
Female	Biomedical and clinical sciences (e.g. cellular, developmental, genomic, molecular, physiology)	Yes	6-10 years	1	1	4	3	3	2	6	3	3	5	1	1	3	6	5	2	3	3	5	2	3
Female	Biomedical and clinical sciences (e.g. cellular, developmental, genomic, molecular, physiology)	No	3-5 years	1	1	1	5	5	6	6	7	7	6	7	6	6	6	7	3	1	1	7	7	7
Female	Biomedical and clinical sciences (e.g. cellular, developmental, genomic, molecular, physiology)	Yes	1-2 years	1	1	1	6	6	3	6	7	2	7	4	2	4	3	6	1	1	2	7	6	6
Female	Biomedical and clinical sciences (e.g. cellular, developmental, genomic, molecular, physiology)	Yes	1-2 years	1	5	6	2	1	1	1	1	1	1	1	1	1	1	1	3	2	3	1	1	1
Female	Biomedical and clinical sciences (e.g. cellular, developmental, genomic, molecular, physiology)	No	3-5 years	2 to 3	1	3	5	3	3	7	7	5	6	5	4	5	6	6	3	2	3	5	5	6
Female	Biomedical and clinical sciences (e.g. cellular, developmental, genomic, molecular, physiology)	Yes	1-2 years	2 to 3	1	2	6	2	1	2	6	6	6	4	1	6	5	7	3	1	3	7	7	6
Female	Ecology and evolution	No	3-5 years	2 to 3	1	1	6	3	2	1	7	6	6	3	1	5	2	6	2	1	2	6	6	7
Female	Ecology and evolution	Yes	1-2 years	1	1	3	4	1	1	2	7	4	7	4	4	7	3	7	1	3	1	7	7	5
Female	Social sciences	No	3-5 years	2 to 3	1	3	1	1	4	4	1	2	3	4	1	6	1	7	3	3	3	7	7	3
Other	Biomedical and clinical sciences (e.g. cellular, developmental, genomic, molecular, physiology)	No	3-5 years	1	4	4	3	5	2	5	7	5	6	3	1	5	2	5	3	2	2	5	3	5
Male	Chemistry	No	3-5 years	2 to 3	6	7	6	6	1	6	6	5	5	4	4	6	6	6	1	3	1	6	4	4
Male	Biomedical and clinical sciences (e.g. cellular, developmental, genomic, molecular, physiology)	No	3-5 years	2 to 3	3	5	5	5	3	4	4	5	4	2	2	5	4	4	2	1	2	6	5	5
Male	Engineering	No	1-2 years	1	1	2	2	4	6	4	6	7	6	4	4	6	4	7	1	1	1	7	6	7
Female	Biomedical and clinical sciences (e.g. cellular, developmental, genomic, molecular, physiology)	No	1-2 years	1	1	4	1	1	1	6	4	5	4	2	1	7	3	5	1	1	3	7	6	3
Female	Biomedical and clinical sciences (e.g. cellular, developmental, genomic, molecular, physiology)	No	3-5 years	2 to 3	1	5	3	1	1	1	5	5	5	3	2	3	3	5	2	1	3	5	1	5
Female	Astronomy and planetary science	Yes	3-5 years	2 to 3	1	6	4	1	1	4	4	4	7	2	2	1	4	7	3	3	3	7	5	4
Female	Biomedical and clinical sciences (e.g. cellular, developmental, genomic, molecular, physiology)	No	3-5 years	1	3	2	7	7	4	7	5	4	5	4	5	5	3	5	1	3	2	5	5	5
Female	Biomedical and clinical sciences (e.g. cellular, developmental, genomic, molecular, physiology)	Yes	3-5 years	1	1	2	4	5	5	5	4	4	5	5	4	4	5	5	1	3	2	4	4	5
Female	Biomedical and clinical sciences (e.g. cellular, developmental, genomic, molecular, physiology)	No	3-5 years	1	2	4	1	4	5	6	6	4	5	5	4	4	6	5	2	3	2	5	3	4
Female	Biomedical and clinical sciences (e.g. cellular, developmental, genomic, molecular, physiology)	Yes	Less than 1 year	None	4	6	1	1	4	2	1	3	5	1	1	1	1	1	3	3	2	5	5	2
Female	Biomedical and clinical sciences (e.g. cellular, developmental, genomic, molecular, physiology)	No	3-5 years	2 to 3	2	2	4	6	4	7	7	7	7	4	3	6	6	6	1	2	2	7	6	7
Male	Biomedical and clinical sciences (e.g. cellular, developmental, genomic, molecular, physiology)	No	1-2 years	None	6	2	6	5	6	6	7	6	5	5	6	5	7	5	2	1	2	6	5	6
Male	Geology and environmental science	No	1-2 years	2 to 3	1	4	6	6	4	7	7	4	6	4	5	4	7	6	2	3	2	4	5	6
Male	Biomedical and clinical sciences (e.g. cellular, developmental, genomic, molecular, physiology)	No	6-10 years	1	4	4	1	1	1	4	7	6	6	2	2	6	7	6	2	3	2	6	6	6
Male	Agriculture and food	Yes	1-2 years	None	3	5	3	4	1	5	4	4	7	4	4	3	4	2	1	3	3	4	4	5
Male	Biomedical and clinical sciences (e.g. cellular, developmental, genomic, molecular, physiology)	Yes	Less than 1 year	None	1	1	5	6	6	7	7	6	6	6	6	6	7	7	1	1	2	7	6	5
Male	Biomedical and clinical sciences (e.g. cellular, developmental, genomic, molecular, physiology)	No	3-5 years	2 to 3	3	3	3	3	3	5	5	5	4	5	5	5	5	5	1	1	2	6	4	5
Female	Biomedical and clinical sciences (e.g. cellular, developmental, genomic, molecular, physiology)	No	6-10 years	2 to 3	1	4	2	4	1	2	6	3	5	3	3	5	5	6	3	3	2	7	5	5
Female	Engineering	No	1-2 years	1	1	5	4	2	4	6	1	1	6	3	3	1	7	5	1	3	3	2	2	3
Male	Biomedical and clinical sciences (e.g. cellular, developmental, genomic, molecular, physiology)	Yes	3-5 years	1	4	4	3	2	4	6	4	1	2	3	1	1	2	4	3	2	3	2	2	2
Female	Biomedical and clinical sciences (e.g. cellular, developmental, genomic, molecular, physiology)	No	1-2 years	1	1	4	3	1	6	6	5	2	6	7	1	2	5	1	2	2	3	3	1	4
Female	Biomedical and clinical sciences (e.g. cellular, developmental, genomic, molecular, physiology)	No	1-2 years	1	5	6	5	1	4	7	4	6	6	4	4	1	6	5	2	1	2	7	5	5
Male	Engineering	No	3-5 years	1	6	2	3	7	6	7	7	7	7	2	5	7	5	6	1	3	1	7	6	6
Male	Agriculture and food	No	6-10 years	1	3	5	4	1	2	3	5	3	5	1	2	6	3	5	2	3	3	5	5	3
Male	Biomedical and clinical sciences (e.g. cellular, developmental, genomic, molecular, physiology)	No	1-2 years	2 to 3	3	2	7	2	3	6	7	6	4	4	4	6	5	7	1	3	2	6	6	7
Male	Chemistry	No	Less than 1 year	None	1	1	4	4	5	5	6	5	7	4	4	4	7	6	1	1	2	7	6	4
Male	Biomedical and clinical sciences (e.g. cellular, developmental, genomic, molecular, physiology)	Yes	3-5 years	1	3	2	5	5	7	6	7	6	6	4	4	6	4	7	1	3	1	7	7	6
Male	Computer science and mathematics	No	3-5 years	1	1	2	4	5	6	6	7	6	5	4	5	6	6	5	3	3	2	6	5	6
Female	Biomedical and clinical sciences (e.g. cellular, developmental, genomic, molecular, physiology)	No	Less than 1 year	1	1	2	2	6	6	6	7	7	7	5	4	7	7	6	1	1	2	7	7	7
Male	Biomedical and clinical sciences (e.g. cellular, developmental, genomic, molecular, physiology)	No	1-2 years	1	1	1	4	6	6	6	6	7	7	3	4	6	3	6	1	1	2	6	6	6
Female	Biomedical and clinical sciences (e.g. cellular, developmental, genomic, molecular, physiology)	Yes	1-2 years	1	1	1	3	6	7	6	6	6	6	5	4	7	3	6	2	1	2	7	7	6
Male	Chemistry	No	6-10 years	2 to 3	3	4	5	6	1	7	6	6	4	7	6	5	7	6	3	3	3	7	5	5
Female	Biomedical and clinical sciences (e.g. cellular, developmental, genomic, molecular, physiology)	Yes	3-5 years	2 to 3	2	4	5	5	5	6	6	6	7	2	3	6	6	6	3	1	2	7	7	6
Female	Physics	No	3-5 years	1	2	2	6	5	6	6	4	2	7	2	3	1	4	1	3	3	3	5	5	3
Female	Engineering	No	1-2 years	1	1	3	5	6	5	5	6	6	5	4	4	5	5	6	1	3	2	6	6	6
Female	Ecology and evolution	No	3-5 years	1	1	2	5	1	1	4	6	2	1	4	1	3	4	7	2	3	3	6	4	5
Female	Ecology and evolution	Yes	1-2 years	1	1	3	4	1	1	3	4	1	1	4	1	1	4	4	1	3	3	4	3	1
Male	Biomedical and clinical sciences (e.g. cellular, developmental, genomic, molecular, physiology)	No	3-5 years	1	1	2	6	3	3	2	6	6	7	3	2	3	7	3	1	1	2	7	6	6
Female	Biomedical and clinical sciences (e.g. cellular, developmental, genomic, molecular, physiology)	Yes	3-5 years	2 to 3	2	1	3	6	7	7	7	6	5	5	6	6	5	7	1	1	2	7	6	6
Female	Biomedical and clinical sciences (e.g. cellular, developmental, genomic, molecular, physiology)	Yes	3-5 years	1	1	4	5	1	1	7	1	6	6	5	1	3	6	6	2	3	3	5	5	6
Female	Astronomy and planetary science	No	3-5 years	2 to 3	1	3	6	5	5	5	3	6	5	4	3	6	3	7	2	3	2	6	6	6
Female	Ecology and evolution	No	3-5 years	2 to 3	1	2	6	6	7	6	7	5	7	N/A	4	7	5	7	1	1	2	6	6	6
Male	Biomedical and clinical sciences (e.g. cellular, developmental, genomic, molecular, physiology)	No	3-5 years	1	1	1	4	6	5	5	6	6	5	5	4	5	4	6	1	1	2	6	6	6
Male	Biomedical and clinical sciences (e.g. cellular, developmental, genomic, molecular, physiology)	No	Less than 1 year	None	1	2	5	6	7	5	2	7	2	4	4	7	4	2	2	2	2	4	6	3
Male	Biomedical and clinical sciences (e.g. cellular, developmental, genomic, molecular, physiology)	No	3-5 years	1	3	6	3	2	1	2	1	1	2	1	1	1	2	4	3	3	3	2	2	1
Female	Biomedical and clinical sciences (e.g. cellular, developmental, genomic, molecular, physiology)	No	11-20 years	2 to 3	2	6	3	2	1	4	4	1	6	6	1	3	4	6	3	3	3	3	1	2
Male	Biomedical and clinical sciences (e.g. cellular, developmental, genomic, molecular, physiology)	No	3-5 years	1	1	6	5	1	7	4	7	1	1	1	1	1	4	5	2	3	3	1	1	1
Female	Biomedical and clinical sciences (e.g. cellular, developmental, genomic, molecular, physiology)	Yes	3-5 years	1	1	3	5	1	2	6	6	2	3	4	5	4	4	5	2	2	2	6	4	5
Female	Biomedical and clinical sciences (e.g. cellular, developmental, genomic, molecular, physiology)	Yes	Less than 1 year	1	1	2	4	4	3	6	7	4	7	2	2	7	7	7	3	3	1	7	7	7
Female	Biomedical and clinical sciences (e.g. cellular, developmental, genomic, molecular, physiology)	Yes	3-5 years	1	1	4	1	3	3	3	6	3	5	5	1	5	4	3	3	3	2	6	5	5
Female	Biomedical and clinical sciences (e.g. cellular, developmental, genomic, molecular, physiology)	No	3-5 years	1	1	3	4	3	3	3	5	3	4	4	3	4	5	4	2	1	2	3	3	5
Male	Biomedical and clinical sciences (e.g. cellular, developmental, genomic, molecular, physiology)	No	1-2 years	1	1	3	2	5	4	7	7	7	7	4	4	6	6	5	2	2	2	7	5	5
Female	Chemistry	No	3-5 years	2 to 3	1	4	6	6	1	5	6	3	5	4	5	4	6	4	2	1	3	5	5	4
Male	Biomedical and clinical sciences (e.g. cellular, developmental, genomic, molecular, physiology)	Yes	11-20 years	2 to 3	1	4	3	2	1	4	5	5	5	3	4	3	5	5	1	1	3	7	7	4
Male	Biomedical and clinical sciences (e.g. cellular, developmental, genomic, molecular, physiology)	Yes	3-5 years	2 to 3	1	4	6	5	5	6	6	5	5	2	2	5	6	5	2	1	2	6	6	6
Male	Biomedical and clinical sciences (e.g. cellular, developmental, genomic, molecular, physiology)	No	11-20 years	2 to 3	1	2	3	2	2	6	5	2	6	5	4	4	4	6	1	1	3	6	5	5
Male	Engineering	No	1-2 years	1	4	6	3	3	1	5	4	6	4	5	4	1	3	1	1	3	2	1	1	3
Male	Biomedical and clinical sciences (e.g. cellular, developmental, genomic, molecular, physiology)	No	3-5 years	2 to 3	6	4	1	3	7	3	6	5	3	2	5	6	2	6	1	1	2	7	6	6
Male	Other science-related field	No	Less than 1 year	1	6	2	3	4	6	4	6	6	7	5	3	5	6	6	1	1	2	6	6	5
Male	Physics	No	3-5 years	1	2	4	6	1	1	4	7	2	3	5	4	3	7	7	1	1	3	6	4	4
Female	Biomedical and clinical sciences (e.g. cellular, developmental, genomic, molecular, physiology)	No	Less than 1 year	1	1	3	5	1	2	2	4	1	6	6	4	2	4	5	2	3	3	2	2	2
Male	Physics	No	3-5 years	1	1	2	3	4	3	4	7	2	5	5	5	5	7	3	1	2	3	3	5	2
Male	Biomedical and clinical sciences (e.g. cellular, developmental, genomic, molecular, physiology)	No	3-5 years	1	6	6	2	1	1	2	7	2	2	5	3	7	7	7	2	3	2	1	1	2
Female	Biomedical and clinical sciences (e.g. cellular, developmental, genomic, molecular, physiology)	Yes	6-10 years	2 to 3	1	3	5	2	2	4	4	6	4	5	3	5	4	6	3	1	2	5	5	5
Male	Biomedical and clinical sciences (e.g. cellular, developmental, genomic, molecular, physiology)	Yes	1-2 years	2 to 3	1	1	7	1	4	4	5	6	6	4	1	1	4	6	1	1	2	7	1	7
Male	Biomedical and clinical sciences (e.g. cellular, developmental, genomic, molecular, physiology)	No	Less than 1 year	1	1	3	6	4	3	4	6	5	4	5	4	6	4	6	1	1	2	5	5	5
Male	Chemistry	No	3-5 years	2 to 3	1	6	1	1	1	7	2	2	1	1	1	1	2	6	1	3	3	2	2	3
Female	Other science-related field	Yes	Less than 1 year	1	1	2	7	3	3	3	4	5	7	4	3	7	3	7	2	2	2	5	5	6
Female	Biomedical and clinical sciences (e.g. cellular, developmental, genomic, molecular, physiology)	No	Less than 1 year	1	2	3	6	5	4	6	6	6	5	4	7	6	6	5	1	1	2	6	6	5
Female	Other science-related field	Yes	6-10 years	2 to 3	1	6	6	4	6	4	6	7	4	6	4	6	6	5	1	2	3	6	4	6
Male	Chemistry	No	1-2 years	1	2	4	2	2	1	4	6	2	5	2	4	2	1	2	2	3	2	7	3	5
Female	Biomedical and clinical sciences (e.g. cellular, developmental, genomic, molecular, physiology)	Yes	3-5 years	1	2	5	3	3	7	5	7	7	7	5	1	6	3	7	2	1	2	7	6	6
Female	Health care	No	1-2 years	1	1	4	7	2	1	6	7	4	6	7	4	5	7	3	2	2	3	5	3	6
Female	Other science-related field	No	Less than 1 year	1	6	4	3	3	1	5	7	7	5	1	1	5	5	1	3	2	3	3	3	4
Female	Biomedical and clinical sciences (e.g. cellular, developmental, genomic, molecular, physiology)	No	3-5 years	1	5	4	5	2	3	5	7	6	5	3	4	5	5	5	1	3	2	7	5	2
Male	Physics	No	Less than 1 year	1	6	7	7	2	6	6	7	6	7	7	7	7	5	6	1	1	2	7	6	6
Female	Chemistry	Yes	Less than 1 year	None	1	2	5	5	6	6	6	7	7	3	4	7	6	7	2	1	2	7	7	6
Male	Geology and environmental science	Yes	Less than 1 year	1	1	3	3	3	3	2	5	5	5	3	3	4	3	6	2	3	2	6	5	5
Male	Geology and environmental science	No	3-5 years	1	4	5	4	2	4	2	2	1	2	2	1	3	2	3	3	2	3	3	4	2
Female	Ecology and evolution	No	1-2 years	1	1	4	2	2	1	4	6	6	3	3	1	5	2	6	1	1	2	6	6	6
Male	Biomedical and clinical sciences (e.g. cellular, developmental, genomic, molecular, physiology)	No	3-5 years	1	2	3	1	3	4	4	7	3	7	4	5	5	4	4	1	2	2	5	3	5
Female	Biomedical and clinical sciences (e.g. cellular, developmental, genomic, molecular, physiology)	Yes	1-2 years	1	2	6	4	1	1	1	1	1	2	1	1	1	1	1	3	3	3	3	1	1
Male	Biomedical and clinical sciences (e.g. cellular, developmental, genomic, molecular, physiology)	No	Less than 1 year	1	1	4	7	7	6	7	7	6	6	2	3	5	2	6	1	1	2	6	6	6
Female	Biomedical and clinical sciences (e.g. cellular, developmental, genomic, molecular, physiology)	Yes	Less than 1 year	1	1	4	6	6	1	2	7	7	7	3	4	7	3	7	2	1	1	7	7	6
Male	Biomedical and clinical sciences (e.g. cellular, developmental, genomic, molecular, physiology)	No	1-2 years	None	1	4	1	7	7	4	7	4	7	2	7	7	7	7	1	1	2	7	7	7
Female	Ecology and evolution	No	6-10 years	2 to 3	1	4	3	1	1	3	4	3	5	4	2	2	4	5	2	2	3	7	4	4
Female	Biomedical and clinical sciences (e.g. cellular, developmental, genomic, molecular, physiology)	No	1-2 years	1	1	3	4	4	1	6	3	5	1	2	3	1	4	2	2	3	2	5	3	5
Female	Engineering	No	1-2 years	1	3	4	2	3	5	5	7	1	5	2	3	1	6	5	2	1	3	5	2	3
Male	Biomedical and clinical sciences (e.g. cellular, developmental, genomic, molecular, physiology)	No	Less than 1 year	1	2	4	4	2	2	4	5	5	4	6	6	7	5	5	3	3	3	6	5	3
Male	Biomedical and clinical sciences (e.g. cellular, developmental, genomic, molecular, physiology)	Yes	3-5 years	1	1	1	1	3	6	2	3	6	6	5	1	6	5	6	1	2	1	6	6	6
Female	Health care	Yes	1-2 years	None	1	3	3	6	1	3	2	7	2	2	1	2	3	7	3	3	1	7	7	3
Male	Biomedical and clinical sciences (e.g. cellular, developmental, genomic, molecular, physiology)	No	1-2 years	None	2	3	4	3	2	7	7	7	6	6	6	6	7	7	1	1	2	6	5	6
Female	Biomedical and clinical sciences (e.g. cellular, developmental, genomic, molecular, physiology)	Yes	3-5 years	1	2	5	2	4	1	4	5	6	7	3	2	4	2	6	1	2	2	7	5	6
Male	Biomedical and clinical sciences (e.g. cellular, developmental, genomic, molecular, physiology)	No	Less than 1 year	1	2	2	6	6	5	5	6	7	7	5	5	5	6	5	1	1	2	7	6	7
Male	Astronomy and planetary science	No	3-5 years	2 to 3	3	4	2	4	1	7	6	5	5	7	1	6	6	7	3	1	2	7	6	5
Other	Ecology and evolution	No	6-10 years	2 to 3	1	1	4	4	6	7	6	7	7	5	3	5	2	7	3	3	2	6	7	6
Male	Biomedical and clinical sciences (e.g. cellular, developmental, genomic, molecular, physiology)	No	3-5 years	1	3	4	2	5	6	6	5	6	4	3	5	4	4	6	1	3	1	7	7	6
Female	Biomedical and clinical sciences (e.g. cellular, developmental, genomic, molecular, physiology)	No	3-5 years	4 to 5	3	4	1	1	1	1	5	4	3	1	1	4	3	5	2	2	3	5	1	3
Male	Biomedical and clinical sciences (e.g. cellular, developmental, genomic, molecular, physiology)	No	3-5 years	1	2	2	3	1	1	4	6	4	6	2	1	5	1	6	1	2	2	6	6	6
Female	Biomedical and clinical sciences (e.g. cellular, developmental, genomic, molecular, physiology)	Yes	3-5 years	1	1	1	3	6	2	6	7	6	6	5	4	7	4	6	1	3	2	7	7	6
Male	Agriculture and food	Yes	Less than 1 year	1	1	4	3	5	4	5	4	7	5	4	2	5	5	5	3	1	2	6	7	5
Male	Chemistry	No	3-5 years	2 to 3	1	4	4	4	3	4	5	3	5	4	4	3	4	4	2	3	2	5	4	4
Female	Biomedical and clinical sciences (e.g. cellular, developmental, genomic, molecular, physiology)	Yes	3-5 years	1	1	5	1	2	5	2	3	1	4	1	2	2	1	2	2	3	3	3	2	2
Male	Biomedical and clinical sciences (e.g. cellular, developmental, genomic, molecular, physiology)	Yes	3-5 years	1	2	4	2	3	3	5	7	3	3	1	2	3	3	3	3	2	3	6	6	1
Male	Engineering	Yes	Less than 1 year	None	1	2	2	4	6	4	7	4	4	5	4	5	4	2	1	2	3	5	5	5
Female	Engineering	No	6-10 years	2 to 3	1	5	1	3	5	3	6	3	6	4	1	6	4	6	2	2	2	7	4	5
Male	Biomedical and clinical sciences (e.g. cellular, developmental, genomic, molecular, physiology)	No	1-2 years	1	3	5	1	1	1	1	6	6	5	1	1	5	6	5	1	3	2	6	6	4
Male	Biomedical and clinical sciences (e.g. cellular, developmental, genomic, molecular, physiology)	Yes	6-10 years	2 to 3	5	4	5	5	2	5	6	6	6	3	5	6	6	6	2	1	2	6	6	6
Male	Biomedical and clinical sciences (e.g. cellular, developmental, genomic, molecular, physiology)	No	Less than 1 year	None	1	3	5	6	2	4	7	7	6	4	4	5	2	7	1	1	2	7	5	6
Female	Chemistry	No	3-5 years	1	6	7	1	1	1	7	4	6	7	5	4	7	1	7	2	3	3	4	5	4
Male	Ecology and evolution	Yes	Less than 1 year	1	1	3	4	4	1	4	4	6	4	4	4	4	4	6	1	1	1	7	6	6
Female	Ecology and evolution	Yes	1-2 years	1	1	2	4	4	2	3	5	2	4	4	3	4	4	5	1	1	2	6	5	5
Male	Engineering	Yes	6-10 years	2 to 3	1	3	2	1	1	5	5	5	6	4	4	5	6	6	2	3	3	7	6	4
Female	Biomedical and clinical sciences (e.g. cellular, developmental, genomic, molecular, physiology)	No	1-2 years	2 to 3	2	4	2	4	1	3	6	6	6	2	2	5	6	5	3	1	2	5	5	5
Male	Biomedical and clinical sciences (e.g. cellular, developmental, genomic, molecular, physiology)	No	3-5 years	1	1	2	3	1	1	1	7	2	3	3	1	3	5	7	3	3	2	5	5	5
Male	Physics	No	6-10 years	2 to 3	1	2	6	3	2	4	5	1	7	3	2	4	5	6	1	2	2	5	2	2
Female	Biomedical and clinical sciences (e.g. cellular, developmental, genomic, molecular, physiology)	Yes	3-5 years	2 to 3	1	4	2	6	6	6	3	3	7	1	2	4	4	5	3	2	3	5	6	6
Female	Ecology and evolution	Yes	Less than 1 year	1	1	1	5	6	5	5	7	6	6	5	4	5	3	6	1	1	1	6	6	6
Male	Physics	Yes	1-2 years	2 to 3	2	3	2	1	1	1	7	1	5	4	1	3	7	4	2	1	3	4	4	5
Male	Biomedical and clinical sciences (e.g. cellular, developmental, genomic, molecular, physiology)	No	1-2 years	None	2	6	1	2	4	6	6	5	6	3	4	4	6	5	1	2	2	5	3	3
Female	Other science-related field	Yes	3-5 years	2 to 3	1	7	6	7	3	5	7	5	6	6	2	6	6	7	2	1	1	6	7	7
Male	Chemistry	No	1-2 years	1	1	1	7	1	1	5	6	5	6	7	5	6	6	6	3	3	2	6	5	6
Female	Biomedical and clinical sciences (e.g. cellular, developmental, genomic, molecular, physiology)	No	3-5 years	1	1	3	3	2	1	5	7	7	5	1	3	7	4	7	1	1	2	7	6	6
Female	Biomedical and clinical sciences (e.g. cellular, developmental, genomic, molecular, physiology)	No	3-5 years	2 to 3	1	1	3	7	7	6	7	1	6	5	7	6	7	7	1	1	2	7	6	5
Female	Biomedical and clinical sciences (e.g. cellular, developmental, genomic, molecular, physiology)	No	Less than 1 year	1	1	4	4	5	1	7	7	7	7	6	4	7	7	7	1	2	1	7	7	6
Female	Biomedical and clinical sciences (e.g. cellular, developmental, genomic, molecular, physiology)	Yes	6-10 years	2 to 3	1	4	6	2	2	5	7	4	6	3	3	2	3	2	1	2	3	5	4	5
Male	Biomedical and clinical sciences (e.g. cellular, developmental, genomic, molecular, physiology)	No	1-2 years	None	6	3	3	2	3	1	5	4	4	4	4	3	4	6	1	3	2	5	4	4
Female	Biomedical and clinical sciences (e.g. cellular, developmental, genomic, molecular, physiology)	No	6-10 years	1	1	4	3	5	5	6	6	6	7	N/A	5	6	7	5	3	1	2	6	5	6
Female	Biomedical and clinical sciences (e.g. cellular, developmental, genomic, molecular, physiology)	No	3-5 years	None	4	1	6	5	3	6	7	6	4	5	5	4	6	6	1	1	2	4	3	4
Female	Biomedical and clinical sciences (e.g. cellular, developmental, genomic, molecular, physiology)	No	3-5 years	2 to 3	4	2	5	5	3	3	5	5	4	2	2	5	2	4	2	2	2	5	4	6
Male	Biomedical and clinical sciences (e.g. cellular, developmental, genomic, molecular, physiology)	Yes	1-2 years	1	5	6	3	2	5	2	6	7	4	1	1	6	2	7	2	1	2	7	6	6
Male	Ecology and evolution	No	1-2 years	1	1	6	5	1	5	2	7	6	7	6	1	7	4	7	3	1	2	7	7	6
Female	Biomedical and clinical sciences (e.g. cellular, developmental, genomic, molecular, physiology)	Yes	Less than 1 year	1	1	2	5	2	1	4	7	4	7	1	3	4	3	6	1	1	2	7	6	3
Female	Biomedical and clinical sciences (e.g. cellular, developmental, genomic, molecular, physiology)	No	Less than 1 year	2 to 3	2	2	4	4	3	6	5	2	2	4	6	5	7	6	1	1	2	4	2	5
Female	Ecology and evolution	Yes	3-5 years	2 to 3	3	4	2	2	1	3	6	1	2	4	7	4	3	5	3	3	3	3	2	3
Male	Biomedical and clinical sciences (e.g. cellular, developmental, genomic, molecular, physiology)	Yes	1-2 years	1	1	5	4	5	1	5	6	5	5	1	3	3	3	4	3	2	3	3	3	3
Female	Biomedical and clinical sciences (e.g. cellular, developmental, genomic, molecular, physiology)	No	1-2 years	1	1	3	1	3	1	1	1	1	7	1	1	1	1	4	3	3	3	1	1	1
Male	Ecology and evolution	Yes	3-5 years	1	5	1	4	5	5	5	6	6	6	6	5	6	6	7	3	1	2	7	6	6
Female	Agriculture and food	No	1-2 years	1	1	3	2	6	3	6	7	3	6	4	3	7	7	6	1	3	2	6	3	6
Female	Other science-related field	No	1-2 years	None	2	6	1	1	1	1	7	6	4	4	4	4	5	6	1	3	2	7	4	3
Male	Biomedical and clinical sciences (e.g. cellular, developmental, genomic, molecular, physiology)	No	Less than 1 year	None	1	7	7	5	5	5	7	6	6	6	6	5	6	6	1	1	2	7	6	5
Male	Biomedical and clinical sciences (e.g. cellular, developmental, genomic, molecular, physiology)	Yes	3-5 years	2 to 3	2	3	4	5	6	5	4	3	5	4	2	4	1	3	3	1	3	3	3	4
Male	Biomedical and clinical sciences (e.g. cellular, developmental, genomic, molecular, physiology)	Yes	3-5 years	1	1	2	1	6	7	7	7	7	7	3	3	7	5	7	2	3	1	7	7	7
Male	Ecology and evolution	Yes	Less than 1 year	1	5	4	6	1	1	6	3	3	5	2	1	6	1	4	1	3	2	5	3	3
Female	Biomedical and clinical sciences (e.g. cellular, developmental, genomic, molecular, physiology)	No	3-5 years	None	4	6	1	1	5	4	3	1	6	4	4	6	3	6	2	3	2	6	4	4
I’d prefer not to say	Other science-related field	Yes	11-20 years	2 to 3	1	4	4	2	1	3	6	4	4	4	4	3	6	3	1	2	2	3	3	5
Male	Ecology and evolution	No	Other	2 to 3	1	2	4	5	2	4	6	5	5	3	2	6	5	7	1	3	2	6	5	6
Female	Biomedical and clinical sciences (e.g. cellular, developmental, genomic, molecular, physiology)	Yes	1-2 years	1	1	1	3	5	1	7	7	4	6	6	6	2	7	2	1	1	2	6	6	4
Female	Biomedical and clinical sciences (e.g. cellular, developmental, genomic, molecular, physiology)	Yes	1-2 years	1	1	4	7	3	1	3	6	4	6	5	4	6	6	6	3	1	3	6	6	3
Male	Chemistry	No	1-2 years	None	1	1	4	5	5	5	5	4	6	5	4	5	5	6	1	2	2	6	4	4
Female	Biomedical and clinical sciences (e.g. cellular, developmental, genomic, molecular, physiology)	Yes	1-2 years	2 to 3	1	1	5	3	1	6	7	6	7	5	4	5	6	7	1	1	2	6	7	6
Female	Biomedical and clinical sciences (e.g. cellular, developmental, genomic, molecular, physiology)	No	6-10 years	2 to 3	3	3	2	1	1	1	4	1	4	4	1	2	4	5	1	2	3	4	2	3
Male	Biomedical and clinical sciences (e.g. cellular, developmental, genomic, molecular, physiology)	No	3-5 years	1	1	2	3	3	5	3	6	1	3	3	3	2	6	1	1	3	3	2	6	2
Male	Biomedical and clinical sciences (e.g. cellular, developmental, genomic, molecular, physiology)	No	11-20 years	2 to 3	6	5	4	2	1	4	4	3	4	4	4	2	4	3	1	2	2	6	5	4
Female	Biomedical and clinical sciences (e.g. cellular, developmental, genomic, molecular, physiology)	Yes	6-10 years	1	1	4	4	1	1	2	6	3	6	1	4	4	6	6	3	3	2	6	5	3
Male	Biomedical and clinical sciences (e.g. cellular, developmental, genomic, molecular, physiology)	No	6-10 years	2 to 3	1	4	3	1	3	3	7	6	4	5	4	7	4	7	1	3	3	6	2	3
Female	Biomedical and clinical sciences (e.g. cellular, developmental, genomic, molecular, physiology)	Yes	1-2 years	1	1	4	5	3	3	4	3	1	2	4	4	3	3	4	3	3	3	4	3	2
Male	Engineering	No	1-2 years	1	6	6	2	1	1	1	1	1	4	1	1	1	1	1	3	1	3	5	2	2
Male	Ecology and evolution	Yes	11-20 years	4 to 5	1	7	7	1	3	1	3	5	6	2	3	5	5	5	2	3	3	5	5	3
Female	Other science-related field	No	Less than 1 year	None	1	2	6	6	3	7	7	6	6	5	4	7	6	6	1	1	2	7	6	6
Male	Other science-related field	No	Less than 1 year	None	1	6	3	2	4	3	3	4	2	1	3	3	3	6	2	1	2	4	3	4
Male	Biomedical and clinical sciences (e.g. cellular, developmental, genomic, molecular, physiology)	No	3-5 years	2 to 3	2	3	2	2	1	2	4	6	5	5	4	4	5	5	1	3	3	6	4	3
Male	Health care	Yes	1-2 years	1	2	3	4	1	2	3	7	3	2	4	3	2	7	4	2	2	2	4	2	4
Male	Agriculture and food	Yes	1-2 years	None	1	6	4	1	1	1	3	1	4	1	1	1	1	1	1	3	2	1	1	1
Female	Biomedical and clinical sciences (e.g. cellular, developmental, genomic, molecular, physiology)	No	Less than 1 year	None	1	1	3	7	3	7	7	7	7	7	4	6	7	5	3	2	2	7	7	6
Female	Social sciences	Yes	3-5 years	1	1	2	1	1	7	7	7	1	6	4	1	2	7	3	3	2	3	1	1	1
Male	Biomedical and clinical sciences (e.g. cellular, developmental, genomic, molecular, physiology)	No	1-2 years	None	4	4	2	3	5	5	6	6	6	4	5	5	6	5	1	1	1	5	4	6
Male	Chemistry	Yes	1-2 years	1	3	2	3	4	5	4	6	6	3	2	1	4	2	6	3	1	1	6	5	6
Female	Chemistry	Yes	1-2 years	None	1	7	1	4	7	5	7	7	6	4	4	4	4	6	1	3	2	5	6	6
Female	Biomedical and clinical sciences (e.g. cellular, developmental, genomic, molecular, physiology)	Yes	1-2 years	1	1	1	3	5	6	6	6	5	4	2	2	5	4	5	2	1	2	6	4	6
Female	Biomedical and clinical sciences (e.g. cellular, developmental, genomic, molecular, physiology)	No	3-5 years	2 to 3	2	4	3	3	4	5	5	4	5	3	4	4	5	4	1	2	2	3	3	3
Female	Biomedical and clinical sciences (e.g. cellular, developmental, genomic, molecular, physiology)	Yes	3-5 years	1	1	3	3	6	6	6	6	2	5	6	1	4	3	5	2	1	3	3	2	2
Female	Biomedical and clinical sciences (e.g. cellular, developmental, genomic, molecular, physiology)	No	3-5 years	2 to 3	5	3	4	3	4	4	6	6	7	4	5	5	4	6	1	1	2	7	6	6
Female	Biomedical and clinical sciences (e.g. cellular, developmental, genomic, molecular, physiology)	No	6-10 years	1	1	2	5	6	7	5	7	6	7	5	3	7	5	7	1	3	1	7	7	7
Male	Biomedical and clinical sciences (e.g. cellular, developmental, genomic, molecular, physiology)	No	3-5 years	1	1	6	1	4	1	5	4	1	7	1	1	7	1	7	1	3	3	7	7	1
Male	Biomedical and clinical sciences (e.g. cellular, developmental, genomic, molecular, physiology)	Yes	3-5 years	1	5	7	5	6	6	5	7	6	7	1	2	5	7	7	3	1	1	6	3	6
Female	Biomedical and clinical sciences (e.g. cellular, developmental, genomic, molecular, physiology)	Yes	1-2 years	None	1	5	1	1	1	2	4	2	5	4	2	1	3	3	3	2	3	6	5	2
Female	Health care	Yes	3-5 years	None	1	2	5	5	1	5	7	7	7	4	4	5	6	7	1	1	2	7	7	7
Female	Biomedical and clinical sciences (e.g. cellular, developmental, genomic, molecular, physiology)	No	3-5 years	1	1	2	6	3	1	4	7	1	6	3	2	2	3	5	2	3	3	3	2	3
Female	Biomedical and clinical sciences (e.g. cellular, developmental, genomic, molecular, physiology)	Yes	6-10 years	1	1	4	2	2	2	3	5	6	5	2	2	3	2	3	1	3	3	6	5	5
Male	Physics	No	3-5 years	2 to 3	2	3	6	2	3	4	6	4	4	4	3	2	6	5	1	3	3	6	5	5
Male	Biomedical and clinical sciences (e.g. cellular, developmental, genomic, molecular, physiology)	No	1-2 years	None	6	6	6	4	5	7	7	5	5	4	5	3	7	7	2	1	2	7	4	3
Female	Biomedical and clinical sciences (e.g. cellular, developmental, genomic, molecular, physiology)	No	1-2 years	1	1	5	1	2	2	6	6	4	3	4	5	4	7	5	3	3	3	4	5	4
Female	Biomedical and clinical sciences (e.g. cellular, developmental, genomic, molecular, physiology)	No	1-2 years	1	1	5	5	5	2	4	7	5	7	5	1	4	4	6	3	1	2	7	7	5
Male	Agriculture and food	No	3-5 years	4 to 5	1	6	4	2	4	2	5	4	4	4	4	5	1	5	1	3	3	6	4	6
Male	Biomedical and clinical sciences (e.g. cellular, developmental, genomic, molecular, physiology)	No	1-2 years	1	1	5	2	3	2	7	7	5	7	2	4	5	6	3	2	2	2	3	3	4
Female	Biomedical and clinical sciences (e.g. cellular, developmental, genomic, molecular, physiology)	No	3-5 years	2 to 3	4	4	6	3	7	1	4	6	4	1	1	7	1	7	2	1	2	7	4	3
Female	Other science-related field	No	Less than 1 year	1	1	3	4	2	2	6	4	4	5	5	5	5	4	5	2	3	2	5	5	4
Male	Computer science and mathematics	No	3-5 years	2 to 3	3	4	4	5	3	6	5	6	5	4	4	6	5	6	1	2	2	6	7	7
Female	Ecology and evolution	No	1-2 years	2 to 3	1	2	5	3	1	4	7	2	7	6	1	3	4	7	1	3	2	7	5	5
Female	Biomedical and clinical sciences (e.g. cellular, developmental, genomic, molecular, physiology)	Yes	Less than 1 year	1	1	2	2	3	1	3	5	6	6	2	3	5	2	6	3	1	2	7	6	6
Female	Biomedical and clinical sciences (e.g. cellular, developmental, genomic, molecular, physiology)	No	3-5 years	1	1	4	3	1	4	4	3	6	4	1	5	4	2	3	2	3	3	4	1	4
Non-gendered	Biomedical and clinical sciences (e.g. cellular, developmental, genomic, molecular, physiology)	No	3-5 years	1	4	5	2	5	5	6	6	6	4	4	6	4	5	5	1	3	1	4	2	3
Female	Biomedical and clinical sciences (e.g. cellular, developmental, genomic, molecular, physiology)	No	6-10 years	1	5	3	3	1	1	6	6	1	7	4	2	4	4	3	2	3	3	6	5	2
Male	Geology and environmental science	Yes	1-2 years	1	3	3	6	3	3	2	1	1	6	2	1	4	2	2	3	3	3	5	6	1
Female	Engineering	No	1-2 years	1	1	6	3	5	3	3	4	4	5	4	1	2	5	4	2	3	3	4	4	3
Female	Biomedical and clinical sciences (e.g. cellular, developmental, genomic, molecular, physiology)	Yes	3-5 years	1	4	4	3	2	1	4	4	5	6	3	4	5	1	7	3	3	2	7	6	6
Female	Other science-related field	No	3-5 years	2 to 3	1	3	4	1	1	1	5	3	5	4	1	3	2	5	1	3	3	5	4	5
Male	Biomedical and clinical sciences (e.g. cellular, developmental, genomic, molecular, physiology)	No	6-10 years	1	1	5	1	3	5	6	6	7	6	2	4	3	6	7	1	3	2	6	6	5
Female	Biomedical and clinical sciences (e.g. cellular, developmental, genomic, molecular, physiology)	No	3-5 years	1	6	6	2	6	5	6	7	4	6	5	4	6	6	7	2	3	2	5	5	5
Male	Biomedical and clinical sciences (e.g. cellular, developmental, genomic, molecular, physiology)	No	3-5 years	2 to 3	2	2	4	6	4	6	6	6	6	6	6	6	6	6	1	1	2	6	6	7
Female	Biomedical and clinical sciences (e.g. cellular, developmental, genomic, molecular, physiology)	No	3-5 years	None	2	3	1	6	6	7	7	4	6	4	2	5	3	7	1	1	2	7	6	5
Female	Biomedical and clinical sciences (e.g. cellular, developmental, genomic, molecular, physiology)	No	3-5 years	1	4	3	3	7	5	4	7	4	4	4	7	4	7	6	1	3	3	6	5	4
Female	Biomedical and clinical sciences (e.g. cellular, developmental, genomic, molecular, physiology)	No	3-5 years	1	1	6	1	5	1	3	1	1	4	4	3	1	3	1	2	3	3	5	5	1
Female	Social sciences	No	1-2 years	1	1	7	3	4	5	3	7	7	7	6	1	7	3	7	2	1	1	7	7	7
Male	Biomedical and clinical sciences (e.g. cellular, developmental, genomic, molecular, physiology)	No	3-5 years	1	5	3	3	5	3	4	7	6	7	7	6	6	7	7	1	2	2	7	7	6
Female	Biomedical and clinical sciences (e.g. cellular, developmental, genomic, molecular, physiology)	No	Less than 1 year	1	1	7	3	7	3	7	7	7	7	7	7	7	7	7	1	1	1	7	7	7
Male	Biomedical and clinical sciences (e.g. cellular, developmental, genomic, molecular, physiology)	No	Less than 1 year	1	1	1	6	7	7	7	7	7	7	5	3	7	7	7	1	1	1	7	7	7
Female	Biomedical and clinical sciences (e.g. cellular, developmental, genomic, molecular, physiology)	No	3-5 years	4 to 5	1	7	6	7	3	7	7	3	4	7	7	3	7	3	1	1	3	7	3	5
Male	Other science-related field	No	11-20 years	1	2	6	1	1	2	1	1	1	4	4	1	1	1	1	1	2	3	4	6	1
Male	Biomedical and clinical sciences (e.g. cellular, developmental, genomic, molecular, physiology)	No	1-2 years	2 to 3	3	1	4	4	3	6	7	7	6	6	3	6	6	7	3	1	2	4	4	6
Female	Biomedical and clinical sciences (e.g. cellular, developmental, genomic, molecular, physiology)	No	3-5 years	1	1	1	1	1	2	5	6	5	6	4	4	4	6	6	1	2	3	5	6	3
Female	Social sciences	No	Less than 1 year	None	1	1	6	5	3	3	3	3	1	4	3	4	3	7	1	1	3	6	5	5
Male	Biomedical and clinical sciences (e.g. cellular, developmental, genomic, molecular, physiology)	No	3-5 years	6 to 7	2	6	1	1	1	4	1	4	4	1	1	1	1	4	2	2	3	7	1	1
Female	Biomedical and clinical sciences (e.g. cellular, developmental, genomic, molecular, physiology)	No	3-5 years	2 to 3	6	6	6	1	1	6	1	4	4	1	1	1	1	6	2	1	3	7	4	5
Male	Biomedical and clinical sciences (e.g. cellular, developmental, genomic, molecular, physiology)	No	3-5 years	2 to 3	1	4	2	5	6	6	6	6	7	3	4	6	6	6	1	3	2	5	5	5
Female	Biomedical and clinical sciences (e.g. cellular, developmental, genomic, molecular, physiology)	No	1-2 years	1	1	5	3	6	3	7	7	2	4	3	3	4	4	6	2	3	3	7	7	3
Male	Biomedical and clinical sciences (e.g. cellular, developmental, genomic, molecular, physiology)	No	1-2 years	1	1	2	4	6	2	6	7	3	4	4	4	5	3	7	1	2	2	6	4	5
Male	Biomedical and clinical sciences (e.g. cellular, developmental, genomic, molecular, physiology)	No	3-5 years	2 to 3	2	3	7	3	6	1	5	3	7	2	1	4	2	4	2	2	2	6	5	5
Female	Social sciences	No	1-2 years	1	1	2	3	4	2	5	4	3	2	4	1	3	5	3	2	1	3	5	3	5
Male	Biomedical and clinical sciences (e.g. cellular, developmental, genomic, molecular, physiology)	No	Less than 1 year	None	1	1	7	5	4	5	6	6	4	6	5	5	6	4	3	1	2	6	3	5
Male	Biomedical and clinical sciences (e.g. cellular, developmental, genomic, molecular, physiology)	No	Less than 1 year	None	1	1	1	6	6	6	6	6	6	4	5	6	6	6	2	1	1	5	5	6
Female	Biomedical and clinical sciences (e.g. cellular, developmental, genomic, molecular, physiology)	Yes	3-5 years	1	4	2	5	7	6	7	7	7	6	4	4	7	7	7	1	3	2	7	5	6
Male	Biomedical and clinical sciences (e.g. cellular, developmental, genomic, molecular, physiology)	No	3-5 years	2 to 3	3	4	4	3	4	6	7	7	5	4	4	5	6	7	1	1	2	7	6	6
Male	Biomedical and clinical sciences (e.g. cellular, developmental, genomic, molecular, physiology)	No	Less than 1 year	None	5	4	1	6	6	6	7	6	7	7	7	7	7	7	1	1	2	7	7	7
Female	Biomedical and clinical sciences (e.g. cellular, developmental, genomic, molecular, physiology)	No	6-10 years	1	3	4	3	3	6	3	5	4	4	4	4	3	6	7	1	3	2	6	6	4
Male	Biomedical and clinical sciences (e.g. cellular, developmental, genomic, molecular, physiology)	No	3-5 years	1	1	1	7	3	1	2	7	2	7	2	1	3	4	7	1	1	3	6	6	5
Male	Biomedical and clinical sciences (e.g. cellular, developmental, genomic, molecular, physiology)	No	6-10 years	1	1	2	4	1	1	1	1	1	1	4	1	1	1	3	3	3	3	5	5	1
Male	Astronomy and planetary science	No	3-5 years	2 to 3	1	5	4	6	1	3	7	1	5	2	1	4	5	5	3	3	3	3	3	3
Male	Ecology and evolution	Yes	3-5 years	1	2	6	3	6	7	6	7	6	6	4	4	2	7	7	1	1	1	7	7	7
Female	Biomedical and clinical sciences (e.g. cellular, developmental, genomic, molecular, physiology)	No	3-5 years	1	4	4	3	2	2	3	6	5	3	3	3	3	5	5	2	3	2	3	5	4
Male	Biomedical and clinical sciences (e.g. cellular, developmental, genomic, molecular, physiology)	No	3-5 years	2 to 3	1	3	1	1	1	5	1	5	4	5	1	3	1	4	2	3	2	6	4	3
I’d prefer not to say	Health care	No	1-2 years	1	1	3	4	2	6	6	4	6	4	5	2	2	3	5	2	3	3	6	3	5
Male	Biomedical and clinical sciences (e.g. cellular, developmental, genomic, molecular, physiology)	No	1-2 years	2 to 3	2	4	6	5	4	7	7	7	7	6	4	7	7	5	1	1	2	7	4	6
Male	Biomedical and clinical sciences (e.g. cellular, developmental, genomic, molecular, physiology)	No	3-5 years	1	3	6	4	4	1	7	1	1	1	2	4	1	1	4	2	1	3	7	2	1
Female	Biomedical and clinical sciences (e.g. cellular, developmental, genomic, molecular, physiology)	No	3-5 years	None	4	6	1	2	1	7	3	6	5	1	1	1	1	3	2	2	2	7	2	5
Male	Biomedical and clinical sciences (e.g. cellular, developmental, genomic, molecular, physiology)	No	1-2 years	1	2	4	1	2	5	6	6	4	6	3	3	2	4	3	2	1	2	6	4	3
Male	Ecology and evolution	No	Less than 1 year	1	2	4	6	5	2	6	6	5	4	5	4	4	6	5	1	1	2	5	5	6
Male	Chemistry	No	1-2 years	1	1	3	5	3	7	3	5	4	5	3	3	5	4	5	2	3	3	6	6	4
Male	Health care	No	1-2 years	1	1	1	6	3	2	3	6	6	3	5	4	5	4	6	2	3	1	4	5	6
Male	Biomedical and clinical sciences (e.g. cellular, developmental, genomic, molecular, physiology)	Yes	6-10 years	2 to 3	1	3	7	4	1	5	7	4	7	3	4	4	4	7	1	1	2	7	3	2
Female	Biomedical and clinical sciences (e.g. cellular, developmental, genomic, molecular, physiology)	No	1-2 years	None	1	4	4	5	4	5	4	4	3	2	2	4	3	5	1	3	2	5	4	5
Female	Biomedical and clinical sciences (e.g. cellular, developmental, genomic, molecular, physiology)	No	1-2 years	1	1	5	1	1	5	5	6	5	5	1	1	3	5	6	2	1	3	6	5	3
Female	Computer science and mathematics	Yes	Less than 1 year	None	1	4	5	1	5	6	7	5	6	6	4	7	7	7	1	1	1	7	7	2
Female	Biomedical and clinical sciences (e.g. cellular, developmental, genomic, molecular, physiology)	No	1-2 years	1	1	5	6	3	1	2	4	3	3	3	4	3	1	5	2	3	3	5	4	3
Male	Chemistry	Yes	6-10 years	1	1	2	6	1	2	3	5	3	5	4	4	2	4	5	1	2	3	5	2	3
Male	Biomedical and clinical sciences (e.g. cellular, developmental, genomic, molecular, physiology)	No	3-5 years	1	1	3	3	5	2	5	5	5	3	4	4	4	5	5	2	3	2	4	3	5
Female	Biomedical and clinical sciences (e.g. cellular, developmental, genomic, molecular, physiology)	No	Less than 1 year	None	1	2	3	6	4	6	4	2	1	6	4	4	4	2	2	1	3	5	2	3
Female	Biomedical and clinical sciences (e.g. cellular, developmental, genomic, molecular, physiology)	Yes	3-5 years	1	2	2	6	1	7	7	7	5	7	1	2	5	1	6	3	3	3	7	1	1
Male	Astronomy and planetary science	Yes	Less than 1 year	1	1	4	5	6	6	7	6	6	4	3	4	6	3	6	1	2	2	5	3	5
Female	Biomedical and clinical sciences (e.g. cellular, developmental, genomic, molecular, physiology)	Yes	3-5 years	1	6	4	7	2	1	4	5	7	7	7	1	5	6	4	3	3	2	7	2	6
Male	Chemistry	No	11-20 years	4 to 5	1	3	1	1	1	2	4	1	3	4	4	1	1	4	1	2	3	3	3	1
Female	Ecology and evolution	Yes	Less than 1 year	None	2	4	2	2	6	2	5	3	3	3	1	5	2	7	3	1	2	7	5	3
Female	Ecology and evolution	No	Less than 1 year	None	1	7	6	7	7	5	7	5	7	7	6	7	2	7	1	2	2	6	6	6
Male	Biomedical and clinical sciences (e.g. cellular, developmental, genomic, molecular, physiology)	No	3-5 years	1	2	2	3	2	5	4	7	5	3	4	3	3	7	6	2	3	2	3	3	4
Female	Biomedical and clinical sciences (e.g. cellular, developmental, genomic, molecular, physiology)	No	3-5 years	1	1	1	6	4	7	2	6	6	4	6	6	4	6	4	1	1	2	6	3	6
Female	Biomedical and clinical sciences (e.g. cellular, developmental, genomic, molecular, physiology)	Yes	6-10 years	6 to 7	4	3	6	2	1	5	5	5	4	2	2	2	4	4	3	2	2	6	6	6
Male	Biomedical and clinical sciences (e.g. cellular, developmental, genomic, molecular, physiology)	No	1-2 years	1	1	7	3	5	4	7	7	5	5	6	4	5	4	7	1	2	2	7	6	5
Male	Biomedical and clinical sciences (e.g. cellular, developmental, genomic, molecular, physiology)	Yes	3-5 years	2 to 3	2	7	7	7	7	6	7	5	7	7	7	7	6	7	1	1	3	7	7	5
Female	Biomedical and clinical sciences (e.g. cellular, developmental, genomic, molecular, physiology)	No	3-5 years	1	1	4	5	3	2	3	6	5	6	4	3	7	7	5	1	3	1	7	6	7
Female	Biomedical and clinical sciences (e.g. cellular, developmental, genomic, molecular, physiology)	No	Less than 1 year	1	2	2	3	5	4	5	6	7	7	4	3	6	6	7	3	1	2	7	2	6
Female	Ecology and evolution	No	1-2 years	1	2	4	2	3	2	4	4	5	3	1	1	4	3	3	2	3	2	3	3	4
Female	Other science-related field	Yes	Less than 1 year	1	1	3	7	2	1	3	7	7	7	1	1	3	3	6	1	1	2	7	7	6
Female	Biomedical and clinical sciences (e.g. cellular, developmental, genomic, molecular, physiology)	Yes	11-20 years	4 to 5	1	1	5	3	1	4	6	5	6	5	2	5	3	7	3	1	3	3	3	3
Male	Other science-related field	Yes	3-5 years	2 to 3	1	2	6	4	3	3	6	5	5	5	3	7	3	7	3	3	1	5	4	6
Female	Agriculture and food	Yes	6-10 years	4 to 5	1	2	6	5	3	6	6	6	6	5	4	4	4	6	1	2	2	5	5	6
Male	Ecology and evolution	No	6-10 years	2 to 3	1	4	3	4	3	6	6	5	6	5	5	6	6	6	1	1	2	6	6	5
Female	Biomedical and clinical sciences (e.g. cellular, developmental, genomic, molecular, physiology)	No	6-10 years	2 to 3	1	3	1	1	1	5	2	5	4	1	2	1	4	6	2	1	2	6	6	5
Male	Engineering	No	1-2 years	None	1	2	5	5	4	5	6	6	6	5	4	6	6	6	1	2	2	7	6	6
Male	Physics	No	1-2 years	1	1	5	5	1	1	2	5	2	3	4	1	2	6	2	3	3	3	3	3	2
Female	Agriculture and food	No	1-2 years	None	1	1	6	6	3	6	6	5	6	5	3	5	5	6	2	1	2	6	6	6
Female	Biomedical and clinical sciences (e.g. cellular, developmental, genomic, molecular, physiology)	Yes	Less than 1 year	1	1	1	6	4	2	3	7	6	7	5	4	7	5	6	1	1	2	7	7	2
Female	Biomedical and clinical sciences (e.g. cellular, developmental, genomic, molecular, physiology)	Yes	3-5 years	2 to 3	1	4	7	3	1	4	2	4	5	3	3	2	6	6	2	3	3	5	2	2
Female	Other science-related field	No	3-5 years	2 to 3	1	5	6	2	2	6	6	5	6	4	3	4	2	6	3	2	3	7	6	3
Female	Biomedical and clinical sciences (e.g. cellular, developmental, genomic, molecular, physiology)	Yes	3-5 years	2 to 3	2	2	4	5	2	6	6	4	6	5	3	5	4	6	3	3	2	5	5	5
Female	Agriculture and food	Yes	6-10 years	4 to 5	1	6	4	1	1	3	1	3	5	1	1	1	4	5	1	2	3	5	1	4
Female	Biomedical and clinical sciences (e.g. cellular, developmental, genomic, molecular, physiology)	Yes	Less than 1 year	1	1	6	1	4	4	5	1	1	2	2	4	1	5	1	1	1	2	1	3	1
Male	Geology and environmental science	Yes	6-10 years	4 to 5	1	3	6	3	2	4	5	4	5	3	4	2	2	6	1	1	3	6	5	5
Female	Social sciences	No	6-10 years	2 to 3	1	7	7	7	1	5	7	7	7	5	5	7	6	7	1	1	1	7	7	6
Female	Chemistry	Yes	Less than 1 year	1	5	6	4	3	5	6	7	7	5	1	1	2	4	5	2	3	2	5	4	3
Female	Biomedical and clinical sciences (e.g. cellular, developmental, genomic, molecular, physiology)	No	3-5 years	None	6	1	3	3	1	5	4	1	6	4	3	3	4	7	3	2	2	6	6	5
Male	Biomedical and clinical sciences (e.g. cellular, developmental, genomic, molecular, physiology)	No	Other	None	6	3	4	2	1	6	5	1	4	6	6	4	6	4	1	3	3	2	2	1
Other	Engineering	No	1-2 years	1	3	4	4	3	3	3	2	1	3	3	4	3	2	2	1	3	3	4	4	4
Female	Agriculture and food	No	3-5 years	2 to 3	1	5	6	5	4	6	7	6	4	4	1	3	2	6	2	1	2	7	5	6
Female	Chemistry	No	Less than 1 year	None	1	6	6	4	1	6	3	5	6	1	2	3	2	5	3	1	3	3	2	3
Male	Biomedical and clinical sciences (e.g. cellular, developmental, genomic, molecular, physiology)	No	6-10 years	2 to 3	1	4	1	2	1	4	6	2	6	2	2	3	4	6	2	1	2	5	4	3
Female	Biomedical and clinical sciences (e.g. cellular, developmental, genomic, molecular, physiology)	No	6-10 years	2 to 3	1	1	6	4	5	6	7	7	7	6	4	6	7	6	2	1	2	7	6	6
Female	Biomedical and clinical sciences (e.g. cellular, developmental, genomic, molecular, physiology)	Yes	3-5 years	1	2	4	4	3	1	3	6	4	5	3	3	5	2	5	2	3	2	5	4	5
Male	Physics	No	1-2 years	None	5	6	1	1	1	1	1	1	1	1	1	1	1	1	3	3	3	1	1	1
Male	Ecology and evolution	No	6-10 years	2 to 3	5	6	1	1	1	2	1	4	4	1	1	4	2	4	1	3	3	6	3	2
Female	Ecology and evolution	No	1-2 years	1	1	6	2	3	1	2	6	2	5	2	2	4	2	5	3	3	3	5	6	3
Male	Ecology and evolution	No	1-2 years	None	1	1	2	6	6	2	4	3	5	5	7	6	5	7	3	1	1	5	3	3
Female	Biomedical and clinical sciences (e.g. cellular, developmental, genomic, molecular, physiology)	Yes	1-2 years	None	1	2	3	5	1	6	6	4	7	5	5	6	5	6	1	3	2	3	3	2
Female	Social sciences	Yes	1-2 years	2 to 3	1	2	7	1	1	1	7	3	5	3	4	3	3	6	1	1	2	5	3	3
Male	Biomedical and clinical sciences (e.g. cellular, developmental, genomic, molecular, physiology)	Yes	1-2 years	1	1	3	6	6	4	6	5	2	6	4	4	4	6	6	1	1	3	6	5	4
Female	Biomedical and clinical sciences (e.g. cellular, developmental, genomic, molecular, physiology)	Yes	3-5 years	2 to 3	1	2	6	3	3	3	6	3	6	4	2	6	6	6	2	1	2	5	5	5
Female	Ecology and evolution	No	3-5 years	2 to 3	1	4	2	4	2	5	6	5	5	5	4	3	2	7	1	1	2	7	6	4
Female	Ecology and evolution	Yes	6-10 years	2 to 3	1	1	7	2	1	6	6	4	6	6	4	6	3	5	1	1	2	7	5	5
Female	Social sciences	Yes	3-5 years	2 to 3	1	7	7	1	1	5	7	1	6	6	5	5	3	7	1	3	3	5	3	2
Female	Chemistry	Yes	6-10 years	6 to 7	1	6	4	3	3	6	7	5	5	1	1	6	4	4	3	1	2	5	5	3
Male	Ecology and evolution	No	Less than 1 year	None	5	5	2	5	4	6	4	5	3	4	5	3	6	5	1	1	2	7	5	5
Male	Biomedical and clinical sciences (e.g. cellular, developmental, genomic, molecular, physiology)	No	6-10 years	2 to 3	6	3	1	1	1	1	1	1	1	1	1	1	1	1	2	3	3	1	1	1
Male	Agriculture and food	No	1-2 years	2 to 3	1	6	3	1	1	3	3	1	3	1	3	3	3	1	3	2	3	4	2	2
Female	Ecology and evolution	No	3-5 years	4 to 5	5	4	1	1	1	4	5	3	7	2	3	2	1	7	2	1	3	7	7	5
Female	Biomedical and clinical sciences (e.g. cellular, developmental, genomic, molecular, physiology)	No	3-5 years	1	2	4	3	3	2	6	7	6	7	3	5	7	7	7	2	1	2	7	5	5
Female	Biomedical and clinical sciences (e.g. cellular, developmental, genomic, molecular, physiology)	Yes	1-2 years	None	1	6	1	4	4	6	3	5	4	2	2	3	4	5	2	3	3	4	1	3
Female	Social sciences	Yes	3-5 years	2 to 3	1	2	7	5	3	7	5	6	6	5	4	5	5	6	2	1	2	7	7	6
Female	Biomedical and clinical sciences (e.g. cellular, developmental, genomic, molecular, physiology)	No	Less than 1 year	None	2	2	3	5	6	6	6	6	6	6	4	6	6	6	2	1	2	5	5	5
Female	Biomedical and clinical sciences (e.g. cellular, developmental, genomic, molecular, physiology)	Yes	3-5 years	2 to 3	2	4	1	2	1	5	6	3	6	5	3	3	5	5	1	3	3	6	3	2
Female	Other science-related field	No	3-5 years	1	1	2	7	2	2	3	7	7	7	6	5	7	6	7	1	3	2	7	5	7
Male	Biomedical and clinical sciences (e.g. cellular, developmental, genomic, molecular, physiology)	No	11-20 years	4 to 5	6	6	1	1	1	1	6	5	5	1	1	3	6	6	2	3	3	6	2	5
Female	Biomedical and clinical sciences (e.g. cellular, developmental, genomic, molecular, physiology)	No	Less than 1 year	1	1	3	3	1	1	1	4	1	6	N/A	4	4	4	4	1	3	2	3	2	3
Male	Physics	Yes	3-5 years	2 to 3	4	2	6	5	3	6	5	4	5	3	4	7	4	7	3	1	2	7	7	6
Female	Geology and environmental science	No	3-5 years	1	2	2	6	1	1	4	7	7	4	5	3	3	7	4	1	1	2	5	3	5
Female	Biomedical and clinical sciences (e.g. cellular, developmental, genomic, molecular, physiology)	No	6-10 years	1	1	6	6	2	1	1	1	1	6	1	2	1	1	2	1	3	3	1	2	3
Male	Biomedical and clinical sciences (e.g. cellular, developmental, genomic, molecular, physiology)	Yes	3-5 years	2 to 3	1	2	4	1	1	4	7	7	7	5	4	6	6	7	3	1	3	7	7	5
Female	Biomedical and clinical sciences (e.g. cellular, developmental, genomic, molecular, physiology)	No	1-2 years	1	1	3	3	5	4	4	7	6	6	4	1	4	4	6	2	3	2	7	6	5
Male	Biomedical and clinical sciences (e.g. cellular, developmental, genomic, molecular, physiology)	Yes	1-2 years	1	1	4	7	3	1	2	4	1	6	4	3	2	5	6	1	3	2	7	6	4
Female	Ecology and evolution	No	1-2 years	1	1	1	6	6	6	6	6	6	6	7	7	6	6	6	1	2	2	6	6	6
Male	Ecology and evolution	No	Less than 1 year	None	6	1	7	7	7	7	7	6	5	7	5	6	7	3	2	2	3	6	3	6
Female	Social sciences	No	1-2 years	1	1	1	6	3	2	1	7	3	3	6	1	4	2	6	3	3	2	4	3	7
Male	Chemistry	No	Less than 1 year	None	1	4	7	6	7	7	7	7	6	6	5	7	6	7	2	1	1	6	6	7
Male	Ecology and evolution	No	Less than 1 year	1	1	3	7	2	1	5	6	3	7	6	5	3	2	6	1	1	3	6	3	5
Female	Health care	Yes	Less than 1 year	None	1	4	5	5	5	4	6	5	6	2	2	6	6	6	3	3	2	6	6	3
Male	Geology and environmental science	No	1-2 years	1	1	1	6	6	6	3	7	6	6	6	3	5	5	7	1	1	1	7	6	6
Female	Biomedical and clinical sciences (e.g. cellular, developmental, genomic, molecular, physiology)	Yes	Less than 1 year	1	2	4	3	3	3	5	5	3	5	3	2	4	3	4	1	1	3	6	4	5
Male	Agriculture and food	No	Less than 1 year	1	3	2	7	2	6	2	6	7	6	3	3	6	6	6	2	3	2	5	4	4
Female	Ecology and evolution	No	1-2 years	2 to 3	1	4	7	3	2	2	6	3	5	3	2	3	3	5	1	1	3	5	5	3
Female	Biomedical and clinical sciences (e.g. cellular, developmental, genomic, molecular, physiology)	No	1-2 years	1	1	5	1	4	3	2	3	5	2	4	5	5	4	2	1	1	2	2	2	6
Male	Ecology and evolution	Yes	1-2 years	1	1	4	1	1	6	4	6	5	5	3	1	3	2	4	1	3	3	3	4	2
Male	Biomedical and clinical sciences (e.g. cellular, developmental, genomic, molecular, physiology)	No	3-5 years	1	1	5	5	2	2	4	5	4	4	5	2	5	4	5	2	3	2	6	5	6
Male	Chemistry	No	1-2 years	None	1	2	7	4	4	4	6	4	5	5	3	6	3	6	2	1	3	6	6	5
Male	Ecology and evolution	No	6-10 years	2 to 3	1	4	3	1	1	4	4	5	6	2	4	5	4	7	2	3	3	2	3	1
Female	Astronomy and planetary science	No	1-2 years	1	2	2	7	1	1	5	6	4	5	5	5	4	4	5	2	1	3	4	3	6
Female	Biomedical and clinical sciences (e.g. cellular, developmental, genomic, molecular, physiology)	Yes	3-5 years	2 to 3	1	2	6	4	3	5	7	5	4	5	4	6	4	7	1	1	2	5	6	5
Male	Biomedical and clinical sciences (e.g. cellular, developmental, genomic, molecular, physiology)	No	6-10 years	1	1	1	5	3	3	6	6	5	7	5	2	5	3	6	3	2	2	6	5	7
Male	Biomedical and clinical sciences (e.g. cellular, developmental, genomic, molecular, physiology)	Yes	1-2 years	1	4	5	1	1	2	1	2	2	2	1	1	2	5	3	3	3	3	2	2	3
Female	Physics	Yes	1-2 years	1	4	5	1	2	2	2	4	1	4	2	3	2	4	4	1	3	2	3	2	2
Male	Ecology and evolution	No	1-2 years	1	2	2	2	6	2	4	5	3	3	3	4	5	3	3	2	1	3	5	5	5
Male	Other science-related field	No	11-20 years	4 to 5	1	2	2	5	4	5	7	6	4	5	3	6	7	5	2	2	2	5	5	6
Male	Engineering	No	1-2 years	2 to 3	1	3	1	5	3	4	5	6	5	4	4	5	6	5	2	2	3	6	6	5
Male	Biomedical and clinical sciences (e.g. cellular, developmental, genomic, molecular, physiology)	Yes	11-20 years	4 to 5	2	3	7	3	1	6	6	4	7	4	4	3	4	6	1	2	2	6	6	4
Female	Biomedical and clinical sciences (e.g. cellular, developmental, genomic, molecular, physiology)	No	3-5 years	2 to 3	1	5	4	3	2	3	7	5	5	2	2	4	4	6	3	3	2	5	3	6
Male	Biomedical and clinical sciences (e.g. cellular, developmental, genomic, molecular, physiology)	No	6-10 years	2 to 3	1	5	1	1	3	4	6	4	4	4	4	4	4	6	2	3	3	7	6	3
Female	Biomedical and clinical sciences (e.g. cellular, developmental, genomic, molecular, physiology)	Yes	6-10 years	2 to 3	1	4	6	5	5	4	6	6	6	1	2	4	3	6	3	1	2	7	6	5
Female	Biomedical and clinical sciences (e.g. cellular, developmental, genomic, molecular, physiology)	No	1-2 years	1	1	3	3	3	2	5	7	6	5	4	1	7	6	6	3	1	2	6	6	6
Male	Agriculture and food	Yes	1-2 years	1	6	3	4	1	4	1	4	7	7	3	7	4	4	7	1	3	3	7	7	4
Male	Agriculture and food	No	3-5 years	2 to 3	1	2	3	2	1	2	4	5	5	1	1	3	1	5	2	3	2	5	5	3
Female	Biomedical and clinical sciences (e.g. cellular, developmental, genomic, molecular, physiology)	No	Less than 1 year	None	2	4	3	1	1	5	5	3	1	4	1	2	1	7	3	2	2	5	1	2
Female	Social sciences	Yes	1-2 years	1	1	7	6	5	2	4	6	7	7	2	1	7	4	6	1	1	2	6	6	6
Male	Engineering	No	3-5 years	1	1	1	4	5	4	6	6	6	6	6	6	6	6	6	1	3	2	5	5	5
Female	Engineering	No	1-2 years	1	6	4	7	3	2	2	5	6	2	5	1	5	3	6	2	3	1	6	6	6
Female	Biomedical and clinical sciences (e.g. cellular, developmental, genomic, molecular, physiology)	Yes	3-5 years	1	1	1	6	3	2	6	7	6	6	6	5	7	6	7	3	1	1	6	5	5
Female	Astronomy and planetary science	No	6-10 years	2 to 3	1	5	3	1	1	5	6	3	6	5	4	3	3	6	3	1	3	5	5	3
Female	Ecology and evolution	No	1-2 years	1	1	2	7	5	2	6	6	7	7	4	2	6	3	6	3	3	1	7	6	6
Female	Biomedical and clinical sciences (e.g. cellular, developmental, genomic, molecular, physiology)	Yes	1-2 years	2 to 3	1	4	6	5	4	6	6	6	6	3	5	3	6	5	1	1	2	6	5	5
Male	Biomedical and clinical sciences (e.g. cellular, developmental, genomic, molecular, physiology)	Yes	3-5 years	2 to 3	1	4	6	6	2	6	6	5	6	4	4	6	6	6	1	1	2	6	6	6
Female	Biomedical and clinical sciences (e.g. cellular, developmental, genomic, molecular, physiology)	No	1-2 years	2 to 3	1	5	4	2	7	3	5	5	2	2	4	4	6	3	3	2	3	5	3	6
Female	Chemistry	Yes	3-5 years	2 to 3	1	4	7	6	4	6	6	3	5	5	1	4	5	5	3	3	3	4	4	3
Male	Geology and environmental science	Yes	3-5 years	2 to 3	1	6	7	2	1	6	7	7	6	1	1	6	4	7	1	3	3	5	2	3
I’d prefer not to say	Biomedical and clinical sciences (e.g. cellular, developmental, genomic, molecular, physiology)	No	1-2 years	1	6	6	1	1	1	1	1	1	2	1	2	1	1	2	3	3	3	1	2	1
Female	Social sciences	No	3-5 years	1	1	4	4	2	3	3	5	4	3	1	1	4	2	4	3	2	3	2	1	3
Female	Biomedical and clinical sciences (e.g. cellular, developmental, genomic, molecular, physiology)	No	3-5 years	1	3	4	4	1	4	2	5	1	4	1	1	4	4	6	3	1	2	5	5	4
Male	Engineering	Yes	1-2 years	1	1	2	4	2	4	2	5	3	6	4	2	5	4	6	1	3	2	5	6	5
Male	Engineering	Yes	3-5 years	2 to 3	2	3	5	2	3	4	6	1	4	4	4	1	6	3	3	1	3	5	4	5
Female	Physics	Yes	6-10 years	2 to 3	1	2	5	6	2	6	4	6	5	5	1	5	4	6	3	3	2	7	7	5
Female	Agriculture and food	No	1-2 years	1	2	2	4	5	3	6	6	6	6	5	6	5	5	6	1	1	2	6	3	5
Female	Biomedical and clinical sciences (e.g. cellular, developmental, genomic, molecular, physiology)	No	3-5 years	2 to 3	1	3	4	3	1	5	4	4	6	4	1	2	5	6	1	3	3	6	3	5
Male	Biomedical and clinical sciences (e.g. cellular, developmental, genomic, molecular, physiology)	Yes	3-5 years	1	1	2	6	4	1	3	6	3	4	4	3	4	5	3	2	1	2	5	4	5
Male	Biomedical and clinical sciences (e.g. cellular, developmental, genomic, molecular, physiology)	No	6-10 years	2 to 3	1	3	2	4	4	5	6	6	3	4	2	6	4	6	2	1	2	1	2	3
Female	Chemistry	No	1-2 years	None	2	1	5	5	6	5	7	7	6	5	4	7	6	7	1	3	1	6	5	7
Male	Engineering	No	1-2 years	1	4	3	2	6	6	4	5	7	4	4	1	6	5	6	2	3	3	6	6	5
I’d prefer not to say	Biomedical and clinical sciences (e.g. cellular, developmental, genomic, molecular, physiology)	No	Less than 1 year	1	2	4	4	3	2	5	6	6	5	3	4	5	5	5	2	2	2	6	6	5
Male	Physics	No	3-5 years	2 to 3	1	1	7	6	7	5	6	6	7	6	4	6	5	4	1	1	2	7	7	6
Male	Biomedical and clinical sciences (e.g. cellular, developmental, genomic, molecular, physiology)	No	Less than 1 year	1	1	6	5	7	1	6	2	6	2	5	4	4	3	5	2	1	2	6	4	3
Female	Other science-related field	No	3-5 years	2 to 3	1	1	7	1	1	6	6	6	6	5	4	3	3	6	3	1	2	6	6	6
Female	Chemistry	No	Less than 1 year	None	1	2	5	6	4	6	5	3	6	5	6	1	4	1	1	3	3	6	4	4
Male	Biomedical and clinical sciences (e.g. cellular, developmental, genomic, molecular, physiology)	Yes	3-5 years	1	1	1	7	5	2	6	7	3	6	2	3	4	3	6	2	3	2	2	2	4
Male	Social sciences	No	1-2 years	1	4	3	2	4	1	5	5	3	5	2	3	5	2	7	1	2	2	4	4	4
Male	Biomedical and clinical sciences (e.g. cellular, developmental, genomic, molecular, physiology)	Yes	11-20 years	2 to 3	1	4	3	3	3	3	4	5	7	3	4	4	4	7	1	1	2	7	5	6
Male	Biomedical and clinical sciences (e.g. cellular, developmental, genomic, molecular, physiology)	Yes	Less than 1 year	None	1	2	2	4	6	4	7	5	4	4	4	4	5	4	1	1	2	7	3	4
Male	Ecology and evolution	No	6-10 years	1	1	3	5	3	4	2	4	6	5	4	4	4	4	6	1	1	2	5	5	5
Male	Biomedical and clinical sciences (e.g. cellular, developmental, genomic, molecular, physiology)	No	1-2 years	1	2	2	2	3	1	5	7	4	4	3	5	2	3	5	1	1	2	6	5	6
Male	Geology and environmental science	No	1-2 years	2 to 3	1	6	2	1	1	5	4	2	6	6	7	2	7	4	2	1	2	7	3	3
Female	Biomedical and clinical sciences (e.g. cellular, developmental, genomic, molecular, physiology)	No	3-5 years	2 to 3	1	4	2	3	3	3	5	4	4	4	4	4	5	3	1	2	3	3	3	3
Non-gendered	Social sciences	No	3-5 years	2 to 3	1	7	6	5	7	7	6	7	7	6	1	7	3	7	3	1	1	7	7	6
Male	Astronomy and planetary science	No	3-5 years	2 to 3	1	4	6	6	3	6	5	6	4	4	3	5	4	6	1	3	2	6	6	6
Male	Biomedical and clinical sciences (e.g. cellular, developmental, genomic, molecular, physiology)	Yes	3-5 years	1	1	3	6	5	7	7	7	7	7	5	6	7	7	7	1	1	1	7	7	7
Male	Biomedical and clinical sciences (e.g. cellular, developmental, genomic, molecular, physiology)	Yes	Less than 1 year	1	1	1	6	5	7	4	4	6	6	4	4	4	5	6	2	1	2	7	5	6
Female	Biomedical and clinical sciences (e.g. cellular, developmental, genomic, molecular, physiology)	Yes	3-5 years	2 to 3	1	3	5	6	2	7	5	7	7	2	3	5	3	5	1	1	2	7	7	7
Male	Biomedical and clinical sciences (e.g. cellular, developmental, genomic, molecular, physiology)	No	6-10 years	1	3	2	6	2	1	4	2	2	6	4	3	3	1	4	3	2	3	6	6	4
Female	Ecology and evolution	Yes	1-2 years	2 to 3	1	2	6	3	2	6	7	6	7	4	2	6	6	6	1	3	2	6	5	5
Male	Geology and environmental science	No	3-5 years	2 to 3	6	4	6	3	2	3	5	4	7	6	4	2	4	4	3	2	3	6	5	4
Male	Chemistry	No	Less than 1 year	None	1	6	3	1	1	5	6	1	5	3	3	2	2	2	3	3	3	7	5	3
Male	Engineering	No	3-5 years	1	3	4	2	5	2	5	6	6	3	2	4	5	3	5	2	2	2	6	6	3
Female	Biomedical and clinical sciences (e.g. cellular, developmental, genomic, molecular, physiology)	Yes	1-2 years	1	1	3	1	1	1	1	6	4	3	1	1	1	1	2	2	3	2	3	1	4
Male	Chemistry	No	Less than 1 year	1	1	7	3	4	2	4	6	6	6	5	4	4	4	7	1	3	2	3	5	5
Female	Ecology and evolution	Yes	3-5 years	1	1	3	1	3	2	2	6	4	3	4	3	2	2	5	1	1	2	4	4	2
Female	Health care	No	1-2 years	2 to 3	1	4	4	5	4	5	6	5	6	4	3	6	6	6	1	3	3	4	5	5
Male	Biomedical and clinical sciences (e.g. cellular, developmental, genomic, molecular, physiology)	No	6-10 years	2 to 3	4	1	6	4	1	7	7	3	5	5	2	4	3	4	3	3	2	6	6	3
Male	Biomedical and clinical sciences (e.g. cellular, developmental, genomic, molecular, physiology)	No	3-5 years	2 to 3	1	3	4	3	1	6	5	3	6	4	3	4	6	7	1	1	2	6	5	6
Male	Other science-related field	No	1-2 years	1	1	1	5	5	4	6	7	7	7	6	5	7	6	6	1	3	2	6	6	7
Female	Social sciences	Yes	3-5 years	None	1	1	5	3	1	5	6	6	5	2	2	6	3	5	3	1	1	6	5	6
Male	Biomedical and clinical sciences (e.g. cellular, developmental, genomic, molecular, physiology)	No	3-5 years	1	6	6	3	1	4	1	2	3	1	4	4	2	5	6	2	1	2	7	2	3
Female	Biomedical and clinical sciences (e.g. cellular, developmental, genomic, molecular, physiology)	Yes	3-5 years	1	2	6	1	5	7	6	7	2	7	1	4	1	7	2	3	3	2	5	5	1
Male	Biomedical and clinical sciences (e.g. cellular, developmental, genomic, molecular, physiology)	No	3-5 years	None	3	2	6	6	1	5	6	7	4	5	6	4	7	6	1	2	1	7	6	6
Male	Chemistry	No	3-5 years	2 to 3	3	4	6	1	1	6	6	7	5	4	3	6	3	3	1	3	1	6	5	6
Female	Other science-related field	Yes	3-5 years	2 to 3	2	2	7	3	4	3	6	3	3	3	5	1	4	1	1	1	3	3	3	3
Male	Biomedical and clinical sciences (e.g. cellular, developmental, genomic, molecular, physiology)	No	1-2 years	1	1	3	4	5	2	7	5	5	6	6	5	5	6	7	1	1	2	6	6	3
Female	Biomedical and clinical sciences (e.g. cellular, developmental, genomic, molecular, physiology)	Yes	6-10 years	2 to 3	1	4	3	1	4	4	4	3	4	1	2	3	4	3	1	1	2	3	3	3
Male	Ecology and evolution	No	3-5 years	2 to 3	1	1	6	3	4	6	6	6	5	6	4	6	6	6	1	3	2	7	5	6
Male	Ecology and evolution	No	1-2 years	None	1	3	6	5	4	4	4	4	4	4	4	4	4	4	1	3	2	4	4	4
Female	Other science-related field	No	6-10 years	2 to 3	1	2	1	1	1	1	7	1	5	1	1	3	4	7	2	3	2	7	6	6
Female	Biomedical and clinical sciences (e.g. cellular, developmental, genomic, molecular, physiology)	No	3-5 years	1	1	4	1	4	1	5	6	5	7	1	1	3	1	6	2	1	2	6	4	3
Female	Biomedical and clinical sciences (e.g. cellular, developmental, genomic, molecular, physiology)	Yes	3-5 years	1	1	5	2	5	2	7	5	6	7	3	2	5	3	6	1	1	2	7	7	3
Male	Other science-related field	Yes	6-10 years	6 to 7	1	4	7	3	1	3	3	4	3	3	2	5	3	6	3	1	1	3	3	4
I’d prefer not to say	Social sciences	No	Less than 1 year	None	6	4	3	1	1	3	1	1	4	1	2	1	1	1	3	1	3	2	2	3
Female	Social sciences	No	3-5 years	2 to 3	1	4	3	3	5	3	6	3	5	6	1	3	1	7	3	3	3	7	5	6
Female	Biomedical and clinical sciences (e.g. cellular, developmental, genomic, molecular, physiology)	Yes	1-2 years	1	2	6	3	1	7	3	3	3	5	1	1	1	1	5	3	2	2	7	4	1
Male	Biomedical and clinical sciences (e.g. cellular, developmental, genomic, molecular, physiology)	No	1-2 years	1	2	3	4	4	3	4	6	4	5	3	4	1	6	4	1	2	3	4	1	4
Male	Biomedical and clinical sciences (e.g. cellular, developmental, genomic, molecular, physiology)	No	6-10 years	2 to 3	1	3	3	5	3	5	3	4	3	4	5	3	4	3	1	2	2	7	5	5
Female	Social sciences	Yes	1-2 years	1	1	3	2	4	6	3	4	5	5	1	3	4	2	5	1	3	3	5	4	2
Female	Biomedical and clinical sciences (e.g. cellular, developmental, genomic, molecular, physiology)	Yes	Less than 1 year	None	1	2	1	3	2	4	6	6	6	3	2	6	6	5	1	1	2	6	5	6
Male	Chemistry	Yes	1-2 years	1	1	1	4	1	1	1	4	4	4	4	1	4	1	6	2	3	2	4	4	6
Female	Biomedical and clinical sciences (e.g. cellular, developmental, genomic, molecular, physiology)	No	1-2 years	1	1	4	1	2	4	4	7	7	7	4	5	4	7	5	3	3	2	4	1	2
Female	Biomedical and clinical sciences (e.g. cellular, developmental, genomic, molecular, physiology)	Yes	6-10 years	4 to 5	1	4	1	1	1	2	1	6	7	1	1	4	1	5	3	3	3	7	7	4
Female	Ecology and evolution	No	Less than 1 year	1	1	1	7	3	7	4	6	3	4	4	1	3	3	3	2	1	2	6	5	6
Male	Other science-related field	Yes	6-10 years	4 to 5	5	4	3	3	5	2	7	6	6	2	1	6	5	7	3	3	2	6	5	5
Male	Biomedical and clinical sciences (e.g. cellular, developmental, genomic, molecular, physiology)	No	1-2 years	1	1	7	6	6	4	7	7	6	6	7	7	5	7	7	1	1	2	7	6	5
Female	Biomedical and clinical sciences (e.g. cellular, developmental, genomic, molecular, physiology)	No	Less than 1 year	1	1	6	4	4	1	3	6	4	6	1	1	6	4	6	2	3	2	6	5	4
Male	Biomedical and clinical sciences (e.g. cellular, developmental, genomic, molecular, physiology)	No	3-5 years	2 to 3	1	5	2	2	1	7	4	4	3	4	4	3	5	4	2	1	2	3	3	4
Female	Agriculture and food	Yes	1-2 years	None	1	7	1	2	5	6	7	6	7	7	7	7	7	7	1	1	1	7	7	6
Female	Social sciences	No	3-5 years	2 to 3	1	2	3	7	2	6	6	4	3	6	6	5	7	7	1	3	2	7	6	6
Female	Biomedical and clinical sciences (e.g. cellular, developmental, genomic, molecular, physiology)	No	3-5 years	2 to 3	3	3	7	1	7	2	1	1	4	6	2	2	4	1	3	2	2	6	1	1
Female	Biomedical and clinical sciences (e.g. cellular, developmental, genomic, molecular, physiology)	No	6-10 years	1	1	1	7	4	2	6	7	6	7	6	4	5	7	6	1	1	2	7	6	6
Female	Biomedical and clinical sciences (e.g. cellular, developmental, genomic, molecular, physiology)	Yes	1-2 years	1	1	2	4	3	1	6	5	6	7	4	2	3	1	6	2	2	2	5	3	6
Male	Other science-related field	Yes	1-2 years	None	3	4	7	1	1	5	1	1	6	3	1	1	1	7	3	3	2	6	4	2
Female	Biomedical and clinical sciences (e.g. cellular, developmental, genomic, molecular, physiology)	No	1-2 years	None	1	6	3	2	2	2	3	4	5	4	2	2	4	3	3	3	3	3	2	3
Female	Other science-related field	Yes	3-5 years	2 to 3	1	3	4	3	3	4	7	4	5	3	1	5	2	7	1	3	3	6	5	4
Female	Ecology and evolution	No	Less than 1 year	1	1	1	6	4	5	4	6	5	7	6	4	6	6	7	1	1	1	7	7	6
Male	Ecology and evolution	No	6-10 years	2 to 3	1	2	3	2	1	4	2	5	5	1	2	3	5	7	2	3	3	7	5	4
Male	Ecology and evolution	No	6-10 years	4 to 5	1	3	5	4	2	3	6	6	6	2	4	5	5	6	1	1	2	6	5	6
Female	Biomedical and clinical sciences (e.g. cellular, developmental, genomic, molecular, physiology)	No	3-5 years	1	2	6	6	1	1	1	1	1	1	1	1	1	1	3	2	3	3	7	3	1
Male	Biomedical and clinical sciences (e.g. cellular, developmental, genomic, molecular, physiology)	No	3-5 years	1	5	6	1	6	6	3	6	6	6	1	4	4	3	6	3	3	2	5	5	5
Female	Social sciences	No	Less than 1 year	None	1	5	6	6	1	5	5	5	6	3	1	4	4	6	2	1	2	5	3	5
Female	Biomedical and clinical sciences (e.g. cellular, developmental, genomic, molecular, physiology)	No	6-10 years	2 to 3	1	4	4	5	6	6	7	6	6	7	5	6	6	6	1	3	2	7	6	2
Male	Other science-related field	No	Less than 1 year	1	1	2	5	3	6	5	7	5	6	4	3	3	2	7	1	3	2	6	4	6
Male	Geology and environmental science	Yes	6-10 years	4 to 5	1	2	6	1	1	2	4	5	5	4	5	5	3	6	3	3	2	6	3	3
Male	Biomedical and clinical sciences (e.g. cellular, developmental, genomic, molecular, physiology)	No	1-2 years	1	2	5	3	4	2	6	5	2	5	3	4	5	4	5	2	3	2	4	3	5
Female	Biomedical and clinical sciences (e.g. cellular, developmental, genomic, molecular, physiology)	No	3-5 years	None	1	4	2	1	1	3	6	3	5	3	2	4	4	1	2	2	3	5	2	3
Male	Agriculture and food	No	6-10 years	4 to 5	1	1	5	7	5	6	6	7	6	6	5	6	7	7	3	1	3	7	7	6
Male	Chemistry	No	3-5 years	1	2	4	5	3	3	4	3	7	4	4	2	6	4	7	1	3	3	7	3	6
Female	Social sciences	No	3-5 years	2 to 3	1	4	5	2	6	6	6	4	3	6	4	5	3	5	2	2	3	3	3	3
Male	Biomedical and clinical sciences (e.g. cellular, developmental, genomic, molecular, physiology)	Yes	Less than 1 year	1	1	4	3	3	4	3	5	3	3	4	4	4	2	5	1	1	3	5	3	4
Female	Social sciences	No	3-5 years	4 to 5	1	4	6	3	3	6	6	6	6	6	6	6	6	6	1	2	1	5	5	6
Male	Engineering	No	Less than 1 year	1	1	1	3	2	5	2	7	7	7	7	7	7	7	6	3	2	2	6	6	6
Male	Biomedical and clinical sciences (e.g. cellular, developmental, genomic, molecular, physiology)	No	1-2 years	1	1	2	2	5	1	7	6	6	6	5	3	6	5	6	2	2	3	5	6	5
Female	Other science-related field	Yes	3-5 years	2 to 3	1	2	2	3	6	5	7	5	1	5	4	4	7	6	1	3	3	1	1	2
Female	Biomedical and clinical sciences (e.g. cellular, developmental, genomic, molecular, physiology)	Yes	3-5 years	2 to 3	1	4	3	4	6	3	4	7	3	6	4	4	4	4	1	1	2	6	3	5
Male	Biomedical and clinical sciences (e.g. cellular, developmental, genomic, molecular, physiology)	No	21-30 years	2 to 3	1	5	7	1	1	4	4	1	5	2	2	4	4	4	2	3	3	5	4	2
[truncated: 3,862 more rows]
